# Supplementary material for: Dehydrocoupling of phosphine–boranes using the [RhCp*Me(PMe3)(CH2Cl2)][BArF4] precatalyst: stoichiometric and catalytic studies
Source: Chem Sci. 2015 Dec 21;7(3):2414–26. doi: 10.1039/c5sc04150c (PMC6003611; doi:10.1039/c5sc04150c)
Supplement: Supplementary file 3 [file SC-007-C5SC04150C-s003.cif]

# Electronic Supplementary Material (ESI) for Chemical Science.
# This journal is © The Royal Society of Chemistry 2015

####################################################################### 
# 
# This file contains crystal structure data downloaded from the 
# Cambridge Structural Database (CSD) hosted by the Cambridge 
# Crystallographic Data Centre (CCDC).
# 
# Full information about CCDC data access policies and citation 
# guidelines are available at http://www.ccdc.cam.ac.uk/access/V1 
# 
# Audit and citation data items may have been added by the CCDC. 
# Please retain this information to preserve the provenance of 
# this file and to allow appropriate attribution of the data. 
# 
#######################################################################

data_6
_database_code_depnum_ccdc_archive 'CCDC 1423368'
_audit_update_record             
;
2015-09-09 deposited with the CCDC.
2015-12-21 downloaded from the CCDC.
;

_audit_creation_method           SHELXL-2014
_chemical_formula_moiety         'C25 H37 B P2 Rh, C32 H12 B F24'
_chemical_formula_sum            'C57 H49 B2 F24 P2 Rh'
_chemical_formula_weight         1376.43

loop_
_atom_type_symbol
_atom_type_description
_atom_type_scat_dispersion_real
_atom_type_scat_dispersion_imag
_atom_type_scat_source
C C 0.0033 0.0016 'International Tables Vol C Tables 4.2.6.8 and 6.1.1.4'
H H 0.0000 0.0000 'International Tables Vol C Tables 4.2.6.8 and 6.1.1.4'
B B 0.0013 0.0007 'International Tables Vol C Tables 4.2.6.8 and 6.1.1.4'
F F 0.0171 0.0103 'International Tables Vol C Tables 4.2.6.8 and 6.1.1.4'
P P 0.1023 0.0942 'International Tables Vol C Tables 4.2.6.8 and 6.1.1.4'
Rh Rh -1.1178 0.9187 'International Tables Vol C Tables 4.2.6.8 and 6.1.1.4'

_space_group_crystal_system      monoclinic
_space_group_IT_number           14
_space_group_name_H-M_alt        'P 21/c'
_space_group_name_Hall           '-P 2ybc'

_shelx_space_group_comment       
;
The symmetry employed for this shelxl refinement is uniquely defined
by the following loop, which should always be used as a source of
symmetry information in preference to the above space-group names.
They are only intended as comments.
;

loop_
_space_group_symop_operation_xyz
'x, y, z'
'-x, y+1/2, -z+1/2'
'-x, -y, -z'
'x, -y-1/2, z-1/2'

_cell_length_a                   12.721(3)
_cell_length_b                   26.545(5)
_cell_length_c                   18.270(4)
_cell_angle_alpha                90
_cell_angle_beta                 107.20(3)
_cell_angle_gamma                90
_cell_volume                     5894(2)
_cell_formula_units_Z            4
_cell_measurement_temperature    150(2)
_cell_measurement_reflns_used    13410
_cell_measurement_theta_min      5.097
_cell_measurement_theta_max      27.485

_exptl_crystal_description       rod
_exptl_crystal_colour            yellow
_exptl_crystal_density_meas      ?
_exptl_crystal_density_method    ?
_exptl_crystal_density_diffrn    1.551
_exptl_crystal_F_000             2768
_exptl_transmission_factor_min   ?
_exptl_transmission_factor_max   ?
_exptl_crystal_size_max          0.24
_exptl_crystal_size_mid          0.10
_exptl_crystal_size_min          0.08
_exptl_absorpt_coefficient_mu    0.458
_shelx_estimated_absorpt_T_min   ?
_shelx_estimated_absorpt_T_max   ?
_exptl_absorpt_correction_type   multi-scan
_exptl_absorpt_correction_T_min  0.9173
_exptl_absorpt_correction_T_max  1.0000
_exptl_absorpt_process_details   'Denzo/Scalepack (Otwinowski & Minor 1997)'

_exptl_special_details           
;
 ?
;

_diffrn_ambient_temperature      150(2)
_diffrn_radiation_wavelength     0.71073
_diffrn_radiation_type           MoK\a
_diffrn_radiation_source         'fine-focus sealed tube'
_diffrn_radiation_monochromator  'horizonally mounted graphite crystal'
_diffrn_measurement_device_type  KappaCCD
_diffrn_measurement_device       '95mm CCD camera on \k-goniostat'
_diffrn_measurement_method       CCD
_diffrn_detector_area_resol_mean 9
_diffrn_reflns_number            25072
_diffrn_reflns_av_unetI/netI     0.1040
_diffrn_reflns_av_R_equivalents  0.0666
_diffrn_reflns_limit_h_min       -16
_diffrn_reflns_limit_h_max       16
_diffrn_reflns_limit_k_min       -34
_diffrn_reflns_limit_k_max       34
_diffrn_reflns_limit_l_min       -23
_diffrn_reflns_limit_l_max       23
_diffrn_reflns_theta_min         5.091
_diffrn_reflns_theta_max         27.459
_diffrn_reflns_theta_full        25.242
_diffrn_measured_fraction_theta_max 0.991
_diffrn_measured_fraction_theta_full 0.991
_diffrn_reflns_Laue_measured_fraction_max 0.991
_diffrn_reflns_Laue_measured_fraction_full 0.991
_diffrn_reflns_point_group_measured_fraction_max 0.991
_diffrn_reflns_point_group_measured_fraction_full 0.991
_reflns_number_total             13368
_reflns_number_gt                7686
_reflns_threshold_expression     'I > 2\s(I)'
_reflns_Friedel_coverage         0.000
_reflns_Friedel_fraction_max     .
_reflns_Friedel_fraction_full    .

_reflns_special_details          
;
 Reflections were merged by SHELXL according to the crystal
 class for the calculation of statistics and refinement.
 
 _reflns_Friedel_fraction is defined as the number of unique
 Friedel pairs measured divided by the number that would be
 possible theoretically, ignoring centric projections and
 systematic absences.
;

_computing_data_collection       'Collect (Nonius BV, 1997-2000)'
_computing_cell_refinement       'Denzo/Scalepack (Otwinowski & Minor 1997)'
_computing_data_reduction        'Denzo/Scalepack (Otwinowski & Minor 1997)'
_computing_structure_solution    'SHELXS-97 (Sheldrick, 2008)'
_computing_structure_refinement  'SHELXL-2014 (Sheldrick, 2014)'
_computing_molecular_graphics    ?
_computing_publication_material  ?

_refine_special_details          
;
 The hydrogen atoms attached to the boron centre were located in the difference
 map and the bond distance to boron fixed using the DFIX command at 1.20 Ang for
 the hydrogen atom bridging to rhodium and 1.10 Ang for the remaining terminal
 hydrogen atoms.

 The CF3 groups of the [BArF4] anion contained significant disorder with some
 of the group modelled over 2 sites with occupancy freely refined. The ellipsoids
 of all fluorine atoms were described by the ISOR and SIMU commands.
;
_refine_ls_structure_factor_coef Fsqd
_refine_ls_matrix_type           full
_refine_ls_weighting_scheme      calc
_refine_ls_weighting_details     
'w=1/[\s^2^(Fo^2^)+(0.0544P)^2^] where P=(Fo^2^+2Fc^2^)/3'
_atom_sites_solution_primary     ?
_atom_sites_solution_secondary   ?
_atom_sites_solution_hydrogens   mixed
_refine_ls_hydrogen_treatment    mixed
_refine_ls_extinction_method     none
_refine_ls_extinction_coef       .
_refine_ls_number_reflns         13368
_refine_ls_number_parameters     907
_refine_ls_number_restraints     543
_refine_ls_R_factor_all          0.1166
_refine_ls_R_factor_gt           0.0499
_refine_ls_wR_factor_ref         0.1224
_refine_ls_wR_factor_gt          0.1016
_refine_ls_goodness_of_fit_ref   0.989
_refine_ls_restrained_S_all      1.037
_refine_ls_shift/su_max          0.001
_refine_ls_shift/su_mean         0.000

loop_
_atom_site_label
_atom_site_type_symbol
_atom_site_fract_x
_atom_site_fract_y
_atom_site_fract_z
_atom_site_U_iso_or_equiv
_atom_site_adp_type
_atom_site_occupancy
_atom_site_site_symmetry_order
_atom_site_calc_flag
_atom_site_refinement_flags_posn
_atom_site_refinement_flags_adp
_atom_site_refinement_flags_occupancy
_atom_site_disorder_assembly
_atom_site_disorder_group
Rh1 Rh 0.90917(2) 0.75373(2) 0.35308(2) 0.03049(9) Uani 1 1 d . . . . .
C1 C 0.9192(3) 0.75411(14) 0.47557(19) 0.0446(9) Uani 1 1 d . . . . .
C2 C 0.8297(3) 0.72268(16) 0.4369(2) 0.0503(10) Uani 1 1 d . . . . .
C3 C 0.8729(4) 0.68208(15) 0.4037(2) 0.0538(11) Uani 1 1 d . . . . .
C4 C 0.9901(3) 0.68782(13) 0.4229(2) 0.0446(9) Uani 1 1 d . . . . .
C5 C 1.0175(3) 0.73301(13) 0.46823(19) 0.0395(9) Uani 1 1 d . . . . .
C6 C 0.9137(4) 0.79825(16) 0.5261(2) 0.0647(13) Uani 1 1 d . . . . .
H6A H 0.9234 0.7864 0.5785 0.097 Uiso 1 1 calc R U . . .
H6B H 0.8420 0.8148 0.5066 0.097 Uiso 1 1 calc R U . . .
H6C H 0.9722 0.8223 0.5261 0.097 Uiso 1 1 calc R U . . .
C7 C 0.7130(4) 0.7247(2) 0.4421(3) 0.0923(18) Uani 1 1 d . . . . .
H7A H 0.7028 0.6982 0.4767 0.138 Uiso 1 1 calc R U . . .
H7B H 0.6610 0.7196 0.3911 0.138 Uiso 1 1 calc R U . . .
H7C H 0.6998 0.7577 0.4619 0.138 Uiso 1 1 calc R U . . .
C8 C 0.8088(5) 0.63881(18) 0.3586(3) 0.0939(19) Uani 1 1 d . . . . .
H8A H 0.8161 0.6093 0.3920 0.141 Uiso 1 1 calc R U . . .
H8B H 0.8375 0.6308 0.3158 0.141 Uiso 1 1 calc R U . . .
H8C H 0.7310 0.6482 0.3387 0.141 Uiso 1 1 calc R U . . .
C9 C 1.0693(4) 0.65026(16) 0.4089(2) 0.0728(14) Uani 1 1 d . . . . .
H9A H 1.0769 0.6221 0.4448 0.109 Uiso 1 1 calc R U . . .
H9B H 1.1411 0.6663 0.4166 0.109 Uiso 1 1 calc R U . . .
H9C H 1.0419 0.6377 0.3563 0.109 Uiso 1 1 calc R U . . .
C10 C 1.1335(3) 0.75062(16) 0.5112(2) 0.0568(11) Uani 1 1 d . . . . .
H10A H 1.1371 0.7874 0.5087 0.085 Uiso 1 1 calc R U . . .
H10B H 1.1862 0.7357 0.4877 0.085 Uiso 1 1 calc R U . . .
H10C H 1.1516 0.7400 0.5649 0.085 Uiso 1 1 calc R U . . .
P1 P 1.02599(7) 0.76536(3) 0.27941(5) 0.0310(2) Uani 1 1 d . . . . .
C11 C 1.1540(3) 0.73081(12) 0.29851(18) 0.0337(8) Uani 1 1 d . . . . .
C12 C 1.2488(3) 0.74809(13) 0.3531(2) 0.0378(8) Uani 1 1 d . . . . .
H12 H 1.2453 0.7774 0.3820 0.045 Uiso 1 1 calc R U . . .
C13 C 1.3480(3) 0.72286(15) 0.3654(2) 0.0501(10) Uani 1 1 d . . . . .
H13 H 1.4117 0.7343 0.4037 0.060 Uiso 1 1 calc R U . . .
C14 C 1.3535(4) 0.68114(15) 0.3217(3) 0.0569(11) Uani 1 1 d . . . . .
H14 H 1.4216 0.6641 0.3296 0.068 Uiso 1 1 calc R U . . .
C15 C 1.2617(4) 0.66396(16) 0.2669(3) 0.0577(11) Uani 1 1 d . . . . .
H15 H 1.2667 0.6352 0.2372 0.069 Uiso 1 1 calc R U . . .
C16 C 1.1610(3) 0.68851(14) 0.2547(2) 0.0467(9) Uani 1 1 d . . . . .
H16 H 1.0975 0.6765 0.2167 0.056 Uiso 1 1 calc R U . . .
C17 C 1.0598(3) 0.82638(13) 0.24877(19) 0.0347(8) Uani 1 1 d . . . . .
C18 C 1.1134(3) 0.86246(13) 0.3013(2) 0.0426(9) Uani 1 1 d . . . . .
H18 H 1.1306 0.8558 0.3547 0.051 Uiso 1 1 calc R U . . .
C19 C 1.1419(3) 0.90823(15) 0.2763(3) 0.0633(13) Uani 1 1 d . . . . .
H19 H 1.1783 0.9329 0.3125 0.076 Uiso 1 1 calc R U . . .
C20 C 1.1177(4) 0.91812(19) 0.1990(4) 0.0761(16) Uani 1 1 d . . . . .
H20 H 1.1361 0.9499 0.1821 0.091 Uiso 1 1 calc R U . . .
C21 C 1.0669(4) 0.8819(2) 0.1464(3) 0.0708(15) Uani 1 1 d . . . . .
H21 H 1.0524 0.8886 0.0932 0.085 Uiso 1 1 calc R U . . .
C22 C 1.0368(3) 0.83612(15) 0.1699(2) 0.0491(10) Uani 1 1 d . . . . .
H22 H 1.0009 0.8115 0.1333 0.059 Uiso 1 1 calc R U . . .
B1 B 0.8981(4) 0.73132(17) 0.2201(2) 0.0408(10) Uani 1 1 d D . . . .
H1A H 0.832(2) 0.7363(12) 0.2592(16) 0.046(10) Uiso 1 1 d D . . . .
H1B H 0.850(2) 0.7524(11) 0.1690(13) 0.038(9) Uiso 1 1 d D . . . .
H1C H 0.905(3) 0.6902(7) 0.2132(18) 0.050(10) Uiso 1 1 d D . . . .
P2 P 0.81749(7) 0.82996(3) 0.32016(5) 0.0329(2) Uani 1 1 d . . . . .
C23 C 0.7733(3) 0.84633(15) 0.21988(19) 0.0463(9) Uani 1 1 d . . . . .
H23A H 0.7328 0.8782 0.2129 0.069 Uiso 1 1 calc R U . . .
H23B H 0.7255 0.8197 0.1908 0.069 Uiso 1 1 calc R U . . .
H23C H 0.8378 0.8499 0.2014 0.069 Uiso 1 1 calc R U . . .
C24 C 0.8843(3) 0.88667(13) 0.3668(2) 0.0437(9) Uani 1 1 d . . . . .
H24A H 0.9484 0.8941 0.3493 0.066 Uiso 1 1 calc R U . . .
H24B H 0.9082 0.8817 0.4224 0.066 Uiso 1 1 calc R U . . .
H24C H 0.8325 0.9149 0.3539 0.066 Uiso 1 1 calc R U . . .
C25 C 0.6860(3) 0.83261(15) 0.3401(2) 0.0494(10) Uani 1 1 d . . . . .
H25A H 0.6502 0.8649 0.3223 0.074 Uiso 1 1 calc R U . . .
H25B H 0.6978 0.8294 0.3954 0.074 Uiso 1 1 calc R U . . .
H25C H 0.6390 0.8050 0.3133 0.074 Uiso 1 1 calc R U . . .
B200 B 0.5143(3) 0.98116(13) 0.7412(2) 0.0255(8) Uani 1 1 d . . . . .
C201 C 0.5421(2) 1.03949(11) 0.72445(16) 0.0235(7) Uani 1 1 d . . . . .
C202 C 0.5320(2) 1.05643(12) 0.64958(17) 0.0266(7) Uani 1 1 d . . . . .
H202 H 0.5079 1.0334 0.6082 0.032 Uiso 1 1 calc R U . . .
C203 C 0.5559(2) 1.10531(12) 0.63411(17) 0.0264(7) Uani 1 1 d . . . . .
C204 C 0.5893(2) 1.14070(12) 0.69209(17) 0.0275(7) Uani 1 1 d . . . . .
H204 H 0.6065 1.1742 0.6814 0.033 Uiso 1 1 calc R U . . .
C205 C 0.5969(2) 1.12564(12) 0.76639(17) 0.0264(7) Uani 1 1 d . . . . .
C206 C 0.5731(2) 1.07655(11) 0.78136(17) 0.0250(7) Uani 1 1 d . . . . .
H206 H 0.5779 1.0676 0.8326 0.030 Uiso 1 1 calc R U . . .
C207 C 0.5439(3) 1.12232(13) 0.55392(18) 0.0359(8) Uani 1 1 d . . . . .
F1 F 0.52154(18) 1.08519(8) 0.50283(10) 0.0481(5) Uani 1 1 d . U . . .
F2 F 0.4648(2) 1.15676(9) 0.52992(11) 0.0632(7) Uani 1 1 d . U . . .
F3 F 0.63550(19) 1.14456(9) 0.54742(11) 0.0627(7) Uani 1 1 d . U . . .
C208 C 0.6281(3) 1.16307(13) 0.83037(19) 0.0365(8) Uani 1 1 d . . . . .
F4 F 0.67866(18) 1.20370(8) 0.81346(11) 0.0533(6) Uani 1 1 d . U . . .
F5 F 0.53998(18) 1.18018(8) 0.84839(12) 0.0515(6) Uani 1 1 d . U . . .
F6 F 0.69458(19) 1.14360(8) 0.89520(11) 0.0527(6) Uani 1 1 d . U . . .
C209 C 0.5735(2) 0.93991(11) 0.69935(16) 0.0251(7) Uani 1 1 d . . . . .
C210 C 0.6628(3) 0.95076(12) 0.67136(16) 0.0274(7) Uani 1 1 d . . . . .
H210 H 0.6889 0.9844 0.6735 0.033 Uiso 1 1 calc R U . . .
C211 C 0.7139(2) 0.91352(11) 0.64062(16) 0.0288(7) Uani 1 1 d D . . . .
C212 C 0.6802(3) 0.86416(12) 0.63729(17) 0.0309(7) Uani 1 1 d . . . . .
H212 H 0.7165 0.8389 0.6170 0.037 Uiso 1 1 calc R U . . .
C213 C 0.5922(3) 0.85209(12) 0.66413(17) 0.0296(7) Uani 1 1 d . . . . .
C214 C 0.5410(3) 0.88955(12) 0.69477(17) 0.0286(7) Uani 1 1 d . . . . .
H214 H 0.4813 0.8804 0.7133 0.034 Uiso 1 1 calc R U . . .
C215 C 0.8043(3) 0.92677(12) 0.6072(2) 0.0464(10) Uani 1 1 d D . . . .
F7 F 0.8488(9) 0.9718(2) 0.6291(7) 0.046(2) Uani 0.57(3) 1 d D U P A 1
F8 F 0.7661(7) 0.9296(7) 0.5294(2) 0.081(3) Uani 0.57(3) 1 d D U P A 1
F9 F 0.8852(7) 0.8937(3) 0.6214(8) 0.072(3) Uani 0.57(3) 1 d D U P A 1
F107 F 0.7870(12) 0.9099(7) 0.5359(6) 0.088(4) Uani 0.43(3) 1 d D U P A 2
F109 F 0.8253(11) 0.9755(2) 0.6068(10) 0.054(3) Uani 0.43(3) 1 d D U P A 2
F108 F 0.9000(6) 0.9050(6) 0.6478(10) 0.080(3) Uani 0.43(3) 1 d D U P A 2
C216 C 0.5505(3) 0.79944(13) 0.6607(2) 0.0404(9) Uani 1 1 d . . . . .
F10 F 0.5962(2) 0.76821(8) 0.62199(15) 0.0684(7) Uani 1 1 d . U . . .
F11 F 0.44342(19) 0.79645(8) 0.62900(17) 0.0748(8) Uani 1 1 d . U . . .
F12 F 0.5699(3) 0.77912(9) 0.72997(13) 0.0822(8) Uani 1 1 d . U . . .
C217 C 0.5653(2) 0.96799(11) 0.83342(16) 0.0249(7) Uani 1 1 d . . . . .
C218 C 0.6752(2) 0.98057(11) 0.86892(17) 0.0262(7) Uani 1 1 d . . . . .
H218 H 0.7156 0.9966 0.8393 0.031 Uiso 1 1 calc R U . . .
C219 C 0.7280(2) 0.97076(12) 0.94551(17) 0.0275(7) Uani 1 1 d . . . . .
C220 C 0.6733(3) 0.94661(12) 0.99022(18) 0.0345(8) Uani 1 1 d . . . . .
H220 H 0.7089 0.9399 1.0428 0.041 Uiso 1 1 calc R U . . .
C221 C 0.5645(3) 0.93238(12) 0.95640(17) 0.0308(8) Uani 1 1 d D . . . .
C222 C 0.5119(3) 0.94271(11) 0.87954(17) 0.0289(7) Uani 1 1 d . . . . .
H222 H 0.4377 0.9323 0.8578 0.035 Uiso 1 1 calc R U . . .
C223 C 0.8452(3) 0.98717(14) 0.97891(19) 0.0381(8) Uani 1 1 d . . . . .
F13 F 0.90371(16) 0.98030(10) 0.92930(12) 0.0623(7) Uani 1 1 d . U . . .
F14 F 0.85522(19) 1.03570(9) 0.99538(15) 0.0729(7) Uani 1 1 d . U . . .
F15 F 0.89810(17) 0.96180(10) 1.04138(12) 0.0618(7) Uani 1 1 d . U . . .
C224 C 0.5053(3) 0.90486(13) 1.00343(18) 0.0438(9) Uani 1 1 d D . . . .
F16 F 0.5258(13) 0.9225(5) 1.0739(4) 0.071(3) Uani 0.53(3) 1 d D U P B 1
F17 F 0.5352(13) 0.8560(2) 1.0112(9) 0.063(3) Uani 0.53(3) 1 d D U P B 1
F18 F 0.3973(4) 0.9041(7) 0.9732(7) 0.071(3) Uani 0.53(3) 1 d D U P B 1
F116 F 0.4971(17) 0.8559(2) 0.9901(9) 0.074(3) Uani 0.47(3) 1 d D U P B 2
F117 F 0.4033(7) 0.9217(7) 0.9924(10) 0.078(3) Uani 0.47(3) 1 d D U P B 2
F118 F 0.5541(11) 0.9102(6) 1.0786(2) 0.056(3) Uani 0.47(3) 1 d D U P B 2
C225 C 0.3796(2) 0.97526(11) 0.70962(17) 0.0270(7) Uani 1 1 d . . . . .
C226 C 0.3255(3) 0.95714(12) 0.63573(18) 0.0308(7) Uani 1 1 d . . . . .
H226 H 0.3679 0.9471 0.6033 0.037 Uiso 1 1 calc R U . . .
C227 C 0.2117(3) 0.95357(12) 0.60897(18) 0.0344(8) Uani 1 1 d D . . . .
C228 C 0.1466(3) 0.96572(13) 0.6552(2) 0.0396(9) Uani 1 1 d . . . . .
H228 H 0.0690 0.9617 0.6374 0.047 Uiso 1 1 calc R U . . .
C229 C 0.1981(3) 0.98398(12) 0.72804(19) 0.0359(8) Uani 1 1 d D . . . .
C230 C 0.3111(3) 0.98948(12) 0.75340(18) 0.0300(7) Uani 1 1 d . . . . .
H230 H 0.3437 1.0035 0.8027 0.036 Uiso 1 1 calc R U . . .
C231 C 0.1578(3) 0.93304(13) 0.5305(2) 0.0540(11) Uani 1 1 d D . . . .
F19 F 0.2070(12) 0.9464(5) 0.4792(5) 0.072(3) Uani 0.44(2) 1 d D U P C 1
F20 F 0.1592(14) 0.88270(19) 0.5301(5) 0.074(3) Uani 0.44(2) 1 d D U P C 1
F21 F 0.0537(7) 0.9458(7) 0.5030(7) 0.103(4) Uani 0.44(2) 1 d D U P C 1
F119 F 0.1196(11) 0.8870(2) 0.5309(5) 0.102(4) Uani 0.56(2) 1 d D U P C 2
F120 F 0.0728(6) 0.9609(3) 0.4908(4) 0.060(2) Uani 0.56(2) 1 d D U P C 2
F121 F 0.2249(6) 0.9315(5) 0.4869(4) 0.070(3) Uani 0.56(2) 1 d D U P C 2
C232 C 0.1325(3) 0.99556(14) 0.7815(2) 0.0532(11) Uani 1 1 d D . . . .
F22 F 0.1387(7) 1.04311(17) 0.8031(4) 0.0538(18) Uani 0.585(15) 1 d D U P D 1
F23 F 0.0310(5) 0.9807(4) 0.7616(5) 0.092(3) Uani 0.585(15) 1 d D U P D 1
F24 F 0.1779(7) 0.9710(3) 0.8508(3) 0.070(2) Uani 0.585(15) 1 d D U P D 1
F122 F 0.1218(13) 0.9586(3) 0.8231(8) 0.097(3) Uani 0.415(15) 1 d D U P D 2
F123 F 0.1694(9) 1.0359(4) 0.8240(6) 0.066(3) Uani 0.415(15) 1 d D U P D 2
F124 F 0.0299(5) 1.0103(6) 0.7387(5) 0.094(4) Uani 0.415(15) 1 d D U P D 2

loop_
_atom_site_aniso_label
_atom_site_aniso_U_11
_atom_site_aniso_U_22
_atom_site_aniso_U_33
_atom_site_aniso_U_23
_atom_site_aniso_U_13
_atom_site_aniso_U_12
Rh1 0.03381(16) 0.02795(15) 0.03214(15) 0.00149(11) 0.01348(12) -0.00381(12)
C1 0.062(3) 0.045(2) 0.0358(19) 0.0060(17) 0.0270(19) -0.002(2)
C2 0.055(3) 0.055(3) 0.047(2) 0.018(2) 0.025(2) -0.004(2)
C3 0.077(3) 0.038(2) 0.046(2) 0.0125(18) 0.017(2) -0.022(2)
C4 0.068(3) 0.026(2) 0.043(2) 0.0117(16) 0.021(2) 0.0020(19)
C5 0.051(2) 0.036(2) 0.0331(18) 0.0087(16) 0.0162(18) 0.0003(18)
C6 0.105(4) 0.059(3) 0.041(2) -0.001(2) 0.037(2) 0.013(3)
C7 0.064(3) 0.116(5) 0.109(4) 0.048(4) 0.044(3) -0.010(3)
C8 0.137(5) 0.049(3) 0.082(3) 0.008(3) 0.010(3) -0.047(3)
C9 0.121(4) 0.040(3) 0.067(3) 0.022(2) 0.045(3) 0.024(3)
C10 0.059(3) 0.061(3) 0.040(2) 0.012(2) -0.001(2) -0.004(2)
P1 0.0330(5) 0.0288(5) 0.0335(4) 0.0015(4) 0.0133(4) -0.0004(4)
C11 0.039(2) 0.0262(18) 0.0406(19) 0.0023(15) 0.0193(17) 0.0001(15)
C12 0.040(2) 0.0252(18) 0.052(2) 0.0046(16) 0.0181(18) 0.0017(16)
C13 0.037(2) 0.041(2) 0.070(3) 0.012(2) 0.012(2) 0.0066(18)
C14 0.053(3) 0.042(2) 0.082(3) 0.009(2) 0.029(3) 0.017(2)
C15 0.063(3) 0.041(2) 0.076(3) -0.002(2) 0.031(3) 0.015(2)
C16 0.050(2) 0.039(2) 0.054(2) -0.0026(18) 0.019(2) 0.0015(18)
C17 0.0312(19) 0.033(2) 0.047(2) 0.0113(16) 0.0228(17) 0.0076(16)
C18 0.032(2) 0.030(2) 0.066(2) 0.0105(18) 0.0153(19) 0.0039(16)
C19 0.034(2) 0.032(2) 0.123(4) 0.010(3) 0.023(3) 0.0027(18)
C20 0.059(3) 0.050(3) 0.141(5) 0.055(3) 0.064(3) 0.022(2)
C21 0.073(3) 0.074(4) 0.087(3) 0.042(3) 0.058(3) 0.034(3)
C22 0.055(3) 0.051(2) 0.051(2) 0.0162(19) 0.030(2) 0.015(2)
B1 0.049(3) 0.041(3) 0.035(2) -0.0090(19) 0.016(2) -0.006(2)
P2 0.0278(5) 0.0337(5) 0.0382(5) -0.0010(4) 0.0114(4) -0.0007(4)
C23 0.042(2) 0.047(2) 0.047(2) 0.0041(18) 0.0094(19) 0.0106(18)
C24 0.039(2) 0.038(2) 0.054(2) -0.0008(18) 0.0138(19) 0.0033(17)
C25 0.031(2) 0.052(3) 0.071(3) 0.003(2) 0.023(2) 0.0031(18)
B200 0.0214(19) 0.0240(19) 0.0310(19) -0.0011(15) 0.0074(16) -0.0031(15)
C201 0.0172(16) 0.0266(17) 0.0273(16) 0.0017(13) 0.0074(13) -0.0015(13)
C202 0.0218(17) 0.0295(18) 0.0289(16) -0.0046(14) 0.0079(14) -0.0007(14)
C203 0.0202(16) 0.0288(18) 0.0301(17) 0.0046(14) 0.0074(14) 0.0016(13)
C204 0.0239(17) 0.0257(18) 0.0342(18) 0.0047(14) 0.0104(15) 0.0044(14)
C205 0.0219(17) 0.0258(17) 0.0316(17) -0.0004(14) 0.0082(14) 0.0032(13)
C206 0.0205(16) 0.0280(17) 0.0283(16) 0.0029(14) 0.0100(14) 0.0036(13)
C207 0.040(2) 0.036(2) 0.0320(18) 0.0051(16) 0.0113(16) -0.0008(17)
F1 0.0704(15) 0.0457(13) 0.0273(10) -0.0011(9) 0.0130(10) -0.0037(11)
F2 0.0857(18) 0.0642(16) 0.0371(11) 0.0179(11) 0.0143(12) 0.0364(14)
F3 0.0694(16) 0.0799(18) 0.0447(12) 0.0057(11) 0.0258(12) -0.0263(13)
C208 0.045(2) 0.0293(19) 0.0369(19) -0.0017(16) 0.0143(18) -0.0039(17)
F4 0.0762(15) 0.0392(12) 0.0482(12) -0.0096(10) 0.0239(12) -0.0281(11)
F5 0.0595(14) 0.0414(13) 0.0638(13) -0.0144(10) 0.0341(12) 0.0037(11)
F6 0.0722(15) 0.0421(13) 0.0338(11) -0.0058(9) 0.0001(11) 0.0027(11)
C209 0.0215(16) 0.0280(18) 0.0243(15) -0.0012(13) 0.0048(13) -0.0032(13)
C210 0.0265(17) 0.0231(17) 0.0305(16) -0.0027(14) 0.0050(14) -0.0021(14)
C211 0.0228(17) 0.0297(19) 0.0342(17) -0.0020(14) 0.0089(15) -0.0002(14)
C212 0.0297(18) 0.0287(19) 0.0350(18) -0.0028(14) 0.0107(15) 0.0038(15)
C213 0.0306(18) 0.0223(17) 0.0316(17) 0.0012(13) 0.0026(15) 0.0008(14)
C214 0.0269(18) 0.0285(18) 0.0315(17) 0.0046(14) 0.0103(15) -0.0012(14)
C215 0.044(2) 0.034(2) 0.070(3) -0.007(2) 0.031(2) -0.0056(19)
F7 0.043(3) 0.031(3) 0.073(5) -0.003(2) 0.033(3) -0.009(2)
F8 0.083(4) 0.123(7) 0.048(3) -0.008(3) 0.037(3) -0.037(4)
F9 0.060(4) 0.039(3) 0.143(6) -0.004(4) 0.072(4) 0.007(3)
F107 0.102(6) 0.089(7) 0.107(6) -0.049(5) 0.082(5) -0.031(5)
F109 0.057(5) 0.043(4) 0.081(6) 0.008(3) 0.048(5) 0.004(3)
F108 0.033(4) 0.047(6) 0.162(8) 0.023(6) 0.032(4) 0.006(3)
C216 0.038(2) 0.029(2) 0.057(2) 0.0017(17) 0.0174(19) 0.0007(17)
F10 0.0792(17) 0.0290(12) 0.114(2) -0.0177(13) 0.0539(16) -0.0081(11)
F11 0.0432(14) 0.0306(13) 0.142(2) 0.0005(14) 0.0134(15) -0.0107(11)
F12 0.141(2) 0.0395(14) 0.0636(15) 0.0171(12) 0.0261(16) -0.0218(15)
C217 0.0262(18) 0.0207(16) 0.0295(16) -0.0023(13) 0.0107(14) -0.0026(13)
C218 0.0217(17) 0.0269(18) 0.0321(17) 0.0016(14) 0.0113(14) -0.0005(13)
C219 0.0239(17) 0.0276(18) 0.0296(17) -0.0001(14) 0.0056(15) -0.0005(14)
C220 0.041(2) 0.037(2) 0.0241(16) 0.0005(15) 0.0086(16) 0.0014(16)
C221 0.0315(19) 0.0318(19) 0.0326(17) 0.0047(14) 0.0149(16) 0.0022(15)
C222 0.0258(18) 0.0276(18) 0.0360(18) -0.0054(14) 0.0132(15) -0.0024(14)
C223 0.031(2) 0.041(2) 0.0373(19) 0.0033(17) 0.0040(17) 0.0005(17)
F13 0.0282(12) 0.103(2) 0.0542(13) -0.0016(13) 0.0102(11) -0.0144(12)
F14 0.0485(14) 0.0503(16) 0.1005(19) -0.0181(14) -0.0079(13) -0.0129(12)
F15 0.0335(12) 0.0892(18) 0.0500(13) 0.0284(12) -0.0075(10) -0.0039(12)
C224 0.046(3) 0.052(3) 0.038(2) 0.0048(19) 0.018(2) -0.006(2)
F16 0.102(6) 0.080(5) 0.053(4) -0.018(3) 0.055(4) -0.022(5)
F17 0.075(5) 0.045(4) 0.081(5) 0.017(3) 0.043(5) -0.010(3)
F18 0.049(4) 0.106(6) 0.066(4) 0.021(4) 0.028(3) -0.020(3)
F116 0.104(7) 0.064(5) 0.065(5) -0.005(3) 0.043(5) -0.043(4)
F117 0.052(4) 0.113(7) 0.086(6) 0.038(5) 0.045(4) 0.010(4)
F118 0.054(5) 0.084(6) 0.033(3) 0.012(3) 0.020(3) -0.011(4)
C225 0.0261(17) 0.0221(17) 0.0313(17) 0.0001(13) 0.0060(15) -0.0016(13)
C226 0.0282(19) 0.0262(18) 0.0362(18) 0.0009(14) 0.0070(15) 0.0003(14)
C227 0.031(2) 0.0258(18) 0.0407(19) -0.0034(15) 0.0026(17) -0.0015(15)
C228 0.0209(18) 0.032(2) 0.062(2) -0.0048(18) 0.0063(18) -0.0029(15)
C229 0.0278(19) 0.0309(19) 0.050(2) -0.0049(16) 0.0127(17) 0.0010(15)
C230 0.0270(18) 0.0292(18) 0.0315(17) -0.0011(14) 0.0050(15) -0.0010(14)
C231 0.040(3) 0.050(3) 0.061(3) -0.016(2) -0.001(2) 0.001(2)
F19 0.091(7) 0.064(6) 0.040(4) 0.014(4) -0.014(4) -0.004(5)
F20 0.101(7) 0.037(4) 0.072(5) -0.033(4) 0.006(4) -0.016(4)
F21 0.042(4) 0.129(8) 0.103(7) -0.066(6) -0.032(4) 0.017(5)
F119 0.125(7) 0.059(5) 0.083(5) -0.008(4) -0.030(4) -0.043(4)
F120 0.047(3) 0.068(4) 0.050(3) 0.001(3) -0.009(3) 0.009(3)
F121 0.053(3) 0.098(6) 0.047(4) -0.027(4) -0.004(3) 0.028(4)
C232 0.027(2) 0.059(3) 0.076(3) -0.012(2) 0.020(2) 0.000(2)
F22 0.066(4) 0.045(3) 0.061(4) -0.001(2) 0.035(3) 0.015(2)
F23 0.042(3) 0.131(6) 0.115(5) -0.062(5) 0.045(3) -0.042(3)
F24 0.065(4) 0.080(4) 0.085(4) 0.024(3) 0.056(3) 0.015(3)
F122 0.090(7) 0.069(5) 0.174(8) 0.024(5) 0.104(6) -0.007(5)
F123 0.057(5) 0.085(6) 0.058(5) -0.023(4) 0.018(4) 0.000(4)
F124 0.039(4) 0.137(8) 0.110(6) -0.039(6) 0.029(4) 0.030(4)

_geom_special_details            
;
 All esds (except the esd in the dihedral angle between two l.s. planes)
 are estimated using the full covariance matrix.  The cell esds are taken
 into account individually in the estimation of esds in distances, angles
 and torsion angles; correlations between esds in cell parameters are only
 used when they are defined by crystal symmetry.  An approximate (isotropic)
 treatment of cell esds is used for estimating esds involving l.s. planes.
;

loop_
_geom_bond_atom_site_label_1
_geom_bond_atom_site_label_2
_geom_bond_distance
_geom_bond_site_symmetry_2
_geom_bond_publ_flag
Rh1 C1 2.204(3) . ?
Rh1 C5 2.217(3) . ?
Rh1 C3 2.222(3) . ?
Rh1 C2 2.227(3) . ?
Rh1 C4 2.230(4) . ?
Rh1 P1 2.3018(10) . ?
Rh1 P2 2.3241(10) . ?
Rh1 B1 2.464(4) . ?
Rh1 H1A 1.77(3) . ?
C1 C5 1.413(5) . ?
C1 C2 1.419(5) . ?
C1 C6 1.506(5) . ?
C2 C3 1.424(6) . ?
C2 C7 1.517(6) . ?
C3 C4 1.435(6) . ?
C3 C8 1.505(6) . ?
C4 C5 1.440(5) . ?
C4 C9 1.492(5) . ?
C5 C10 1.525(5) . ?
C6 H6A 0.9800 . ?
C6 H6B 0.9800 . ?
C6 H6C 0.9800 . ?
C7 H7A 0.9800 . ?
C7 H7B 0.9800 . ?
C7 H7C 0.9800 . ?
C8 H8A 0.9800 . ?
C8 H8B 0.9800 . ?
C8 H8C 0.9800 . ?
C9 H9A 0.9800 . ?
C9 H9B 0.9800 . ?
C9 H9C 0.9800 . ?
C10 H10A 0.9800 . ?
C10 H10B 0.9800 . ?
C10 H10C 0.9800 . ?
P1 C17 1.807(3) . ?
P1 C11 1.811(3) . ?
P1 B1 1.896(4) . ?
C11 C12 1.395(5) . ?
C11 C16 1.397(5) . ?
C12 C13 1.387(5) . ?
C12 H12 0.9500 . ?
C13 C14 1.379(5) . ?
C13 H13 0.9500 . ?
C14 C15 1.372(6) . ?
C14 H14 0.9500 . ?
C15 C16 1.395(5) . ?
C15 H15 0.9500 . ?
C16 H16 0.9500 . ?
C17 C18 1.385(5) . ?
C17 C22 1.406(5) . ?
C18 C19 1.384(5) . ?
C18 H18 0.9500 . ?
C19 C20 1.378(7) . ?
C19 H19 0.9500 . ?
C20 C21 1.377(7) . ?
C20 H20 0.9500 . ?
C21 C22 1.381(6) . ?
C21 H21 0.9500 . ?
C22 H22 0.9500 . ?
B1 H1A 1.262(18) . ?
B1 H1B 1.105(17) . ?
B1 H1C 1.105(18) . ?
P2 C23 1.803(3) . ?
P2 C24 1.813(4) . ?
P2 C25 1.815(3) . ?
C23 H23A 0.9800 . ?
C23 H23B 0.9800 . ?
C23 H23C 0.9800 . ?
C24 H24A 0.9800 . ?
C24 H24B 0.9800 . ?
C24 H24C 0.9800 . ?
C25 H25A 0.9800 . ?
C25 H25B 0.9800 . ?
C25 H25C 0.9800 . ?
B200 C201 1.637(4) . ?
B200 C209 1.641(5) . ?
B200 C225 1.645(5) . ?
B200 C217 1.654(4) . ?
C201 C206 1.400(4) . ?
C201 C202 1.409(4) . ?
C202 C203 1.381(4) . ?
C202 H202 0.9500 . ?
C203 C204 1.385(4) . ?
C203 C207 1.497(4) . ?
C204 C205 1.391(4) . ?
C204 H204 0.9500 . ?
C205 C206 1.384(4) . ?
C205 C208 1.496(4) . ?
C206 H206 0.9500 . ?
C207 F1 1.329(4) . ?
C207 F2 1.333(4) . ?
C207 F3 1.343(4) . ?
C208 F4 1.338(4) . ?
C208 F5 1.338(4) . ?
C208 F6 1.339(4) . ?
C209 C214 1.395(4) . ?
C209 C210 1.406(4) . ?
C210 C211 1.389(4) . ?
C210 H210 0.9500 . ?
C211 C212 1.374(4) . ?
C211 C215 1.496(5) . ?
C212 C213 1.386(4) . ?
C212 H212 0.9500 . ?
C213 C214 1.394(4) . ?
C213 C216 1.490(5) . ?
C214 H214 0.9500 . ?
C215 F9 1.318(5) . ?
C215 F109 1.321(5) . ?
C215 F107 1.332(6) . ?
C215 F7 1.332(5) . ?
C215 F108 1.354(6) . ?
C215 F8 1.361(5) . ?
C216 F11 1.316(4) . ?
C216 F12 1.329(4) . ?
C216 F10 1.330(4) . ?
C217 C218 1.397(4) . ?
C217 C222 1.400(4) . ?
C218 C219 1.386(4) . ?
C218 H218 0.9500 . ?
C219 C220 1.378(4) . ?
C219 C223 1.499(5) . ?
C220 C221 1.390(4) . ?
C220 H220 0.9500 . ?
C221 C222 1.393(4) . ?
C221 C224 1.491(5) . ?
C222 H222 0.9500 . ?
C223 F14 1.320(4) . ?
C223 F15 1.324(4) . ?
C223 F13 1.344(4) . ?
C224 F116 1.320(6) . ?
C224 F18 1.321(5) . ?
C224 F16 1.321(5) . ?
C224 F117 1.331(5) . ?
C224 F118 1.338(5) . ?
C224 F17 1.346(5) . ?
C225 C230 1.398(4) . ?
C225 C226 1.407(4) . ?
C226 C227 1.387(4) . ?
C226 H226 0.9500 . ?
C227 C228 1.384(5) . ?
C227 C231 1.497(5) . ?
C228 C229 1.386(5) . ?
C228 H228 0.9500 . ?
C229 C230 1.382(4) . ?
C229 C232 1.493(5) . ?
C230 H230 0.9500 . ?
C231 F21 1.315(6) . ?
C231 F119 1.316(5) . ?
C231 F19 1.321(6) . ?
C231 F121 1.329(5) . ?
C231 F120 1.334(5) . ?
C231 F20 1.336(6) . ?
C232 F122 1.272(5) . ?
C232 F23 1.296(5) . ?
C232 F22 1.317(5) . ?
C232 F123 1.324(5) . ?
C232 F124 1.366(5) . ?
C232 F24 1.388(5) . ?

loop_
_geom_angle_atom_site_label_1
_geom_angle_atom_site_label_2
_geom_angle_atom_site_label_3
_geom_angle
_geom_angle_site_symmetry_1
_geom_angle_site_symmetry_3
_geom_angle_publ_flag
C1 Rh1 C5 37.28(13) . . ?
C1 Rh1 C3 62.48(14) . . ?
C5 Rh1 C3 62.61(14) . . ?
C1 Rh1 C2 37.35(14) . . ?
C5 Rh1 C2 62.41(14) . . ?
C3 Rh1 C2 37.34(15) . . ?
C1 Rh1 C4 62.88(14) . . ?
C5 Rh1 C4 37.80(13) . . ?
C3 Rh1 C4 37.62(15) . . ?
C2 Rh1 C4 62.80(14) . . ?
C1 Rh1 P1 137.72(11) . . ?
C5 Rh1 P1 105.10(10) . . ?
C3 Rh1 P1 127.41(12) . . ?
C2 Rh1 P1 162.61(11) . . ?
C4 Rh1 P1 99.85(10) . . ?
C1 Rh1 P2 97.63(10) . . ?
C5 Rh1 P2 125.83(10) . . ?
C3 Rh1 P2 134.66(13) . . ?
C2 Rh1 P2 101.83(11) . . ?
C4 Rh1 P2 160.50(9) . . ?
P1 Rh1 P2 95.35(3) . . ?
C1 Rh1 B1 166.28(15) . . ?
C5 Rh1 B1 135.56(15) . . ?
C3 Rh1 B1 104.19(15) . . ?
C2 Rh1 B1 133.08(15) . . ?
C4 Rh1 B1 104.88(15) . . ?
P1 Rh1 B1 46.74(11) . . ?
P2 Rh1 B1 94.42(12) . . ?
C1 Rh1 H1A 146.6(8) . . ?
C5 Rh1 H1A 150.2(11) . . ?
C3 Rh1 H1A 93.2(10) . . ?
C2 Rh1 H1A 109.5(8) . . ?
C4 Rh1 H1A 112.4(11) . . ?
P1 Rh1 H1A 74.8(7) . . ?
P2 Rh1 H1A 83.3(10) . . ?
B1 Rh1 H1A 29.2(6) . . ?
C5 C1 C2 108.8(3) . . ?
C5 C1 C6 124.7(4) . . ?
C2 C1 C6 126.0(4) . . ?
C5 C1 Rh1 71.86(19) . . ?
C2 C1 Rh1 72.2(2) . . ?
C6 C1 Rh1 128.8(3) . . ?
C1 C2 C3 107.7(3) . . ?
C1 C2 C7 127.1(4) . . ?
C3 C2 C7 124.2(4) . . ?
C1 C2 Rh1 70.42(19) . . ?
C3 C2 Rh1 71.1(2) . . ?
C7 C2 Rh1 133.0(3) . . ?
C2 C3 C4 108.6(3) . . ?
C2 C3 C8 126.6(4) . . ?
C4 C3 C8 124.8(4) . . ?
C2 C3 Rh1 71.5(2) . . ?
C4 C3 Rh1 71.5(2) . . ?
C8 C3 Rh1 124.8(3) . . ?
C3 C4 C5 106.6(3) . . ?
C3 C4 C9 126.3(4) . . ?
C5 C4 C9 126.4(4) . . ?
C3 C4 Rh1 70.9(2) . . ?
C5 C4 Rh1 70.6(2) . . ?
C9 C4 Rh1 130.3(2) . . ?
C1 C5 C4 108.3(3) . . ?
C1 C5 C10 125.3(3) . . ?
C4 C5 C10 125.7(4) . . ?
C1 C5 Rh1 70.9(2) . . ?
C4 C5 Rh1 71.6(2) . . ?
C10 C5 Rh1 130.4(2) . . ?
C1 C6 H6A 109.5 . . ?
C1 C6 H6B 109.5 . . ?
H6A C6 H6B 109.5 . . ?
C1 C6 H6C 109.5 . . ?
H6A C6 H6C 109.5 . . ?
H6B C6 H6C 109.5 . . ?
C2 C7 H7A 109.5 . . ?
C2 C7 H7B 109.5 . . ?
H7A C7 H7B 109.5 . . ?
C2 C7 H7C 109.5 . . ?
H7A C7 H7C 109.5 . . ?
H7B C7 H7C 109.5 . . ?
C3 C8 H8A 109.5 . . ?
C3 C8 H8B 109.5 . . ?
H8A C8 H8B 109.5 . . ?
C3 C8 H8C 109.5 . . ?
H8A C8 H8C 109.5 . . ?
H8B C8 H8C 109.5 . . ?
C4 C9 H9A 109.5 . . ?
C4 C9 H9B 109.5 . . ?
H9A C9 H9B 109.5 . . ?
C4 C9 H9C 109.5 . . ?
H9A C9 H9C 109.5 . . ?
H9B C9 H9C 109.5 . . ?
C5 C10 H10A 109.5 . . ?
C5 C10 H10B 109.5 . . ?
H10A C10 H10B 109.5 . . ?
C5 C10 H10C 109.5 . . ?
H10A C10 H10C 109.5 . . ?
H10B C10 H10C 109.5 . . ?
C17 P1 C11 103.34(15) . . ?
C17 P1 B1 119.55(19) . . ?
C11 P1 B1 116.09(19) . . ?
C17 P1 Rh1 123.75(11) . . ?
C11 P1 Rh1 121.24(11) . . ?
B1 P1 Rh1 71.13(13) . . ?
C12 C11 C16 119.1(3) . . ?
C12 C11 P1 120.6(2) . . ?
C16 C11 P1 120.2(3) . . ?
C13 C12 C11 120.7(3) . . ?
C13 C12 H12 119.7 . . ?
C11 C12 H12 119.7 . . ?
C14 C13 C12 119.5(4) . . ?
C14 C13 H13 120.2 . . ?
C12 C13 H13 120.2 . . ?
C15 C14 C13 120.7(4) . . ?
C15 C14 H14 119.6 . . ?
C13 C14 H14 119.6 . . ?
C14 C15 C16 120.3(4) . . ?
C14 C15 H15 119.8 . . ?
C16 C15 H15 119.8 . . ?
C15 C16 C11 119.6(4) . . ?
C15 C16 H16 120.2 . . ?
C11 C16 H16 120.2 . . ?
C18 C17 C22 119.6(3) . . ?
C18 C17 P1 121.3(3) . . ?
C22 C17 P1 119.0(3) . . ?
C19 C18 C17 120.1(4) . . ?
C19 C18 H18 120.0 . . ?
C17 C18 H18 120.0 . . ?
C20 C19 C18 120.3(5) . . ?
C20 C19 H19 119.8 . . ?
C18 C19 H19 119.8 . . ?
C21 C20 C19 119.9(4) . . ?
C21 C20 H20 120.1 . . ?
C19 C20 H20 120.1 . . ?
C20 C21 C22 120.9(4) . . ?
C20 C21 H21 119.6 . . ?
C22 C21 H21 119.6 . . ?
C21 C22 C17 119.2(4) . . ?
C21 C22 H22 120.4 . . ?
C17 C22 H22 120.4 . . ?
P1 B1 Rh1 62.14(12) . . ?
P1 B1 H1A 103.4(15) . . ?
Rh1 B1 H1A 43.2(14) . . ?
P1 B1 H1B 114.1(17) . . ?
Rh1 B1 H1B 124.6(16) . . ?
H1A B1 H1B 97(2) . . ?
P1 B1 H1C 116.9(18) . . ?
Rh1 B1 H1C 111.6(17) . . ?
H1A B1 H1C 105(2) . . ?
H1B B1 H1C 116(2) . . ?
C23 P2 C24 103.85(18) . . ?
C23 P2 C25 99.54(18) . . ?
C24 P2 C25 101.85(18) . . ?
C23 P2 Rh1 117.02(13) . . ?
C24 P2 Rh1 118.14(12) . . ?
C25 P2 Rh1 113.80(13) . . ?
P2 C23 H23A 109.5 . . ?
P2 C23 H23B 109.5 . . ?
H23A C23 H23B 109.5 . . ?
P2 C23 H23C 109.5 . . ?
H23A C23 H23C 109.5 . . ?
H23B C23 H23C 109.5 . . ?
P2 C24 H24A 109.5 . . ?
P2 C24 H24B 109.5 . . ?
H24A C24 H24B 109.5 . . ?
P2 C24 H24C 109.5 . . ?
H24A C24 H24C 109.5 . . ?
H24B C24 H24C 109.5 . . ?
P2 C25 H25A 109.5 . . ?
P2 C25 H25B 109.5 . . ?
H25A C25 H25B 109.5 . . ?
P2 C25 H25C 109.5 . . ?
H25A C25 H25C 109.5 . . ?
H25B C25 H25C 109.5 . . ?
C201 B200 C209 112.9(2) . . ?
C201 B200 C225 106.5(2) . . ?
C209 B200 C225 110.3(3) . . ?
C201 B200 C217 110.4(2) . . ?
C209 B200 C217 103.8(2) . . ?
C225 B200 C217 113.1(2) . . ?
C206 C201 C202 114.9(3) . . ?
C206 C201 B200 123.7(3) . . ?
C202 C201 B200 121.4(3) . . ?
C203 C202 C201 122.4(3) . . ?
C203 C202 H202 118.8 . . ?
C201 C202 H202 118.8 . . ?
C202 C203 C204 121.1(3) . . ?
C202 C203 C207 121.2(3) . . ?
C204 C203 C207 117.6(3) . . ?
C203 C204 C205 117.9(3) . . ?
C203 C204 H204 121.0 . . ?
C205 C204 H204 121.0 . . ?
C206 C205 C204 120.5(3) . . ?
C206 C205 C208 119.6(3) . . ?
C204 C205 C208 119.8(3) . . ?
C205 C206 C201 123.0(3) . . ?
C205 C206 H206 118.5 . . ?
C201 C206 H206 118.5 . . ?
F1 C207 F2 107.1(3) . . ?
F1 C207 F3 105.9(3) . . ?
F2 C207 F3 105.0(3) . . ?
F1 C207 C203 113.7(3) . . ?
F2 C207 C203 112.2(3) . . ?
F3 C207 C203 112.3(3) . . ?
F4 C208 F5 106.2(3) . . ?
F4 C208 F6 107.1(3) . . ?
F5 C208 F6 105.6(3) . . ?
F4 C208 C205 112.9(3) . . ?
F5 C208 C205 111.7(3) . . ?
F6 C208 C205 112.8(3) . . ?
C214 C209 C210 115.6(3) . . ?
C214 C209 B200 119.9(3) . . ?
C210 C209 B200 124.4(3) . . ?
C211 C210 C209 121.7(3) . . ?
C211 C210 H210 119.1 . . ?
C209 C210 H210 119.1 . . ?
C212 C211 C210 121.3(3) . . ?
C212 C211 C215 118.2(3) . . ?
C210 C211 C215 120.4(3) . . ?
C211 C212 C213 118.6(3) . . ?
C211 C212 H212 120.7 . . ?
C213 C212 H212 120.7 . . ?
C212 C213 C214 120.0(3) . . ?
C212 C213 C216 121.1(3) . . ?
C214 C213 C216 118.9(3) . . ?
C213 C214 C209 122.8(3) . . ?
C213 C214 H214 118.6 . . ?
C209 C214 H214 118.6 . . ?
F109 C215 F107 107.5(5) . . ?
F9 C215 F7 107.5(4) . . ?
F109 C215 F108 105.7(5) . . ?
F107 C215 F108 104.7(5) . . ?
F9 C215 F8 105.1(4) . . ?
F7 C215 F8 104.7(4) . . ?
F9 C215 C211 114.4(4) . . ?
F109 C215 C211 114.4(5) . . ?
F107 C215 C211 113.3(5) . . ?
F7 C215 C211 113.5(4) . . ?
F108 C215 C211 110.5(5) . . ?
F8 C215 C211 111.0(4) . . ?
F11 C216 F12 105.7(3) . . ?
F11 C216 F10 106.7(3) . . ?
F12 C216 F10 105.4(3) . . ?
F11 C216 C213 112.6(3) . . ?
F12 C216 C213 112.2(3) . . ?
F10 C216 C213 113.6(3) . . ?
C218 C217 C222 115.6(3) . . ?
C218 C217 B200 117.4(3) . . ?
C222 C217 B200 126.9(3) . . ?
C219 C218 C217 122.9(3) . . ?
C219 C218 H218 118.5 . . ?
C217 C218 H218 118.5 . . ?
C220 C219 C218 120.5(3) . . ?
C220 C219 C223 120.7(3) . . ?
C218 C219 C223 118.9(3) . . ?
C219 C220 C221 118.3(3) . . ?
C219 C220 H220 120.9 . . ?
C221 C220 H220 120.9 . . ?
C220 C221 C222 120.9(3) . . ?
C220 C221 C224 118.9(3) . . ?
C222 C221 C224 120.2(3) . . ?
C221 C222 C217 121.8(3) . . ?
C221 C222 H222 119.1 . . ?
C217 C222 H222 119.1 . . ?
F14 C223 F15 108.0(3) . . ?
F14 C223 F13 104.5(3) . . ?
F15 C223 F13 105.7(3) . . ?
F14 C223 C219 113.2(3) . . ?
F15 C223 C219 113.2(3) . . ?
F13 C223 C219 111.6(3) . . ?
F18 C224 F16 107.1(5) . . ?
F116 C224 F117 106.4(5) . . ?
F116 C224 F118 106.4(5) . . ?
F117 C224 F118 104.8(5) . . ?
F18 C224 F17 104.9(5) . . ?
F16 C224 F17 105.7(5) . . ?
F116 C224 C221 113.7(5) . . ?
F18 C224 C221 114.0(4) . . ?
F16 C224 C221 113.6(4) . . ?
F117 C224 C221 112.6(4) . . ?
F118 C224 C221 112.3(4) . . ?
F17 C224 C221 110.9(4) . . ?
C230 C225 C226 115.5(3) . . ?
C230 C225 B200 122.3(3) . . ?
C226 C225 B200 122.2(3) . . ?
C227 C226 C225 121.7(3) . . ?
C227 C226 H226 119.1 . . ?
C225 C226 H226 119.1 . . ?
C228 C227 C226 121.3(3) . . ?
C228 C227 C231 118.8(3) . . ?
C226 C227 C231 119.8(3) . . ?
C227 C228 C229 117.9(3) . . ?
C227 C228 H228 121.0 . . ?
C229 C228 H228 121.0 . . ?
C230 C229 C228 120.6(3) . . ?
C230 C229 C232 119.1(3) . . ?
C228 C229 C232 120.3(3) . . ?
C229 C230 C225 122.9(3) . . ?
C229 C230 H230 118.6 . . ?
C225 C230 H230 118.6 . . ?
F21 C231 F19 107.2(5) . . ?
F119 C231 F121 106.2(5) . . ?
F119 C231 F120 106.1(5) . . ?
F121 C231 F120 104.7(4) . . ?
F21 C231 F20 105.7(5) . . ?
F19 C231 F20 104.7(5) . . ?
F21 C231 C227 113.4(5) . . ?
F119 C231 C227 113.4(4) . . ?
F19 C231 C227 113.8(5) . . ?
F121 C231 C227 113.0(4) . . ?
F120 C231 C227 112.8(4) . . ?
F20 C231 C227 111.4(5) . . ?
F23 C232 F22 110.0(4) . . ?
F122 C232 F123 110.8(5) . . ?
F122 C232 F124 108.1(5) . . ?
F123 C232 F124 102.5(5) . . ?
F23 C232 F24 103.0(4) . . ?
F22 C232 F24 101.8(4) . . ?
F122 C232 C229 114.3(4) . . ?
F23 C232 C229 117.2(4) . . ?
F22 C232 C229 113.4(4) . . ?
F123 C232 C229 112.4(5) . . ?
F124 C232 C229 108.0(4) . . ?
F24 C232 C229 109.7(3) . . ?

loop_
_geom_torsion_atom_site_label_1
_geom_torsion_atom_site_label_2
_geom_torsion_atom_site_label_3
_geom_torsion_atom_site_label_4
_geom_torsion
_geom_torsion_site_symmetry_1
_geom_torsion_site_symmetry_2
_geom_torsion_site_symmetry_3
_geom_torsion_site_symmetry_4
_geom_torsion_publ_flag
C5 C1 C2 C3 -1.2(4) . . . . ?
C6 C1 C2 C3 -172.8(3) . . . . ?
Rh1 C1 C2 C3 61.7(2) . . . . ?
C5 C1 C2 C7 167.4(4) . . . . ?
C6 C1 C2 C7 -4.2(6) . . . . ?
Rh1 C1 C2 C7 -129.7(4) . . . . ?
C5 C1 C2 Rh1 -63.0(2) . . . . ?
C6 C1 C2 Rh1 125.5(4) . . . . ?
C1 C2 C3 C4 1.0(4) . . . . ?
C7 C2 C3 C4 -168.0(4) . . . . ?
Rh1 C2 C3 C4 62.3(2) . . . . ?
C1 C2 C3 C8 178.6(4) . . . . ?
C7 C2 C3 C8 9.6(6) . . . . ?
Rh1 C2 C3 C8 -120.1(4) . . . . ?
C1 C2 C3 Rh1 -61.3(2) . . . . ?
C7 C2 C3 Rh1 129.7(4) . . . . ?
C2 C3 C4 C5 -0.3(4) . . . . ?
C8 C3 C4 C5 -178.0(3) . . . . ?
Rh1 C3 C4 C5 61.9(2) . . . . ?
C2 C3 C4 C9 171.2(3) . . . . ?
C8 C3 C4 C9 -6.5(6) . . . . ?
Rh1 C3 C4 C9 -126.5(4) . . . . ?
C2 C3 C4 Rh1 -62.3(3) . . . . ?
C8 C3 C4 Rh1 120.1(4) . . . . ?
C2 C1 C5 C4 1.0(4) . . . . ?
C6 C1 C5 C4 172.7(3) . . . . ?
Rh1 C1 C5 C4 -62.2(2) . . . . ?
C2 C1 C5 C10 -170.3(3) . . . . ?
C6 C1 C5 C10 1.4(6) . . . . ?
Rh1 C1 C5 C10 126.5(3) . . . . ?
C2 C1 C5 Rh1 63.2(2) . . . . ?
C6 C1 C5 Rh1 -125.1(3) . . . . ?
C3 C4 C5 C1 -0.4(4) . . . . ?
C9 C4 C5 C1 -171.9(3) . . . . ?
Rh1 C4 C5 C1 61.7(2) . . . . ?
C3 C4 C5 C10 170.9(3) . . . . ?
C9 C4 C5 C10 -0.7(5) . . . . ?
Rh1 C4 C5 C10 -127.0(3) . . . . ?
C3 C4 C5 Rh1 -62.1(2) . . . . ?
C9 C4 C5 Rh1 126.3(4) . . . . ?
C17 P1 C11 C12 59.5(3) . . . . ?
B1 P1 C11 C12 -167.7(3) . . . . ?
Rh1 P1 C11 C12 -84.8(3) . . . . ?
C17 P1 C11 C16 -115.7(3) . . . . ?
B1 P1 C11 C16 17.1(3) . . . . ?
Rh1 P1 C11 C16 100.0(3) . . . . ?
C16 C11 C12 C13 -2.0(5) . . . . ?
P1 C11 C12 C13 -177.2(3) . . . . ?
C11 C12 C13 C14 1.9(5) . . . . ?
C12 C13 C14 C15 -0.9(6) . . . . ?
C13 C14 C15 C16 -0.1(6) . . . . ?
C14 C15 C16 C11 0.0(6) . . . . ?
C12 C11 C16 C15 1.0(5) . . . . ?
P1 C11 C16 C15 176.3(3) . . . . ?
C11 P1 C17 C18 -80.8(3) . . . . ?
B1 P1 C17 C18 148.4(3) . . . . ?
Rh1 P1 C17 C18 62.3(3) . . . . ?
C11 P1 C17 C22 95.5(3) . . . . ?
B1 P1 C17 C22 -35.3(3) . . . . ?
Rh1 P1 C17 C22 -121.4(2) . . . . ?
C22 C17 C18 C19 1.4(5) . . . . ?
P1 C17 C18 C19 177.7(3) . . . . ?
C17 C18 C19 C20 -0.3(6) . . . . ?
C18 C19 C20 C21 -1.3(6) . . . . ?
C19 C20 C21 C22 1.8(7) . . . . ?
C20 C21 C22 C17 -0.8(6) . . . . ?
C18 C17 C22 C21 -0.8(5) . . . . ?
P1 C17 C22 C21 -177.2(3) . . . . ?
C17 P1 B1 Rh1 -118.76(14) . . . . ?
C11 P1 B1 Rh1 116.29(13) . . . . ?
C209 B200 C201 C206 -133.9(3) . . . . ?
C225 B200 C201 C206 104.9(3) . . . . ?
C217 B200 C201 C206 -18.2(4) . . . . ?
C209 B200 C201 C202 48.6(4) . . . . ?
C225 B200 C201 C202 -72.6(3) . . . . ?
C217 B200 C201 C202 164.3(3) . . . . ?
C206 C201 C202 C203 2.9(4) . . . . ?
B200 C201 C202 C203 -179.4(3) . . . . ?
C201 C202 C203 C204 -1.3(5) . . . . ?
C201 C202 C203 C207 -179.7(3) . . . . ?
C202 C203 C204 C205 -0.7(4) . . . . ?
C207 C203 C204 C205 177.7(3) . . . . ?
C203 C204 C205 C206 0.9(4) . . . . ?
C203 C204 C205 C208 -177.4(3) . . . . ?
C204 C205 C206 C201 1.0(5) . . . . ?
C208 C205 C206 C201 179.3(3) . . . . ?
C202 C201 C206 C205 -2.8(4) . . . . ?
B200 C201 C206 C205 179.6(3) . . . . ?
C202 C203 C207 F1 -7.5(4) . . . . ?
C204 C203 C207 F1 174.1(3) . . . . ?
C202 C203 C207 F2 114.2(3) . . . . ?
C204 C203 C207 F2 -64.2(4) . . . . ?
C202 C203 C207 F3 -127.7(3) . . . . ?
C204 C203 C207 F3 53.8(4) . . . . ?
C206 C205 C208 F4 161.9(3) . . . . ?
C204 C205 C208 F4 -19.8(4) . . . . ?
C206 C205 C208 F5 -78.5(4) . . . . ?
C204 C205 C208 F5 99.8(3) . . . . ?
C206 C205 C208 F6 40.3(4) . . . . ?
C204 C205 C208 F6 -141.4(3) . . . . ?
C201 B200 C209 C214 -167.0(3) . . . . ?
C225 B200 C209 C214 -47.9(4) . . . . ?
C217 B200 C209 C214 73.5(3) . . . . ?
C201 B200 C209 C210 17.8(4) . . . . ?
C225 B200 C209 C210 136.9(3) . . . . ?
C217 B200 C209 C210 -101.8(3) . . . . ?
C214 C209 C210 C211 0.6(4) . . . . ?
B200 C209 C210 C211 176.0(3) . . . . ?
C209 C210 C211 C212 -1.0(5) . . . . ?
C209 C210 C211 C215 176.4(3) . . . . ?
C210 C211 C212 C213 1.2(5) . . . . ?
C215 C211 C212 C213 -176.3(3) . . . . ?
C211 C212 C213 C214 -1.0(5) . . . . ?
C211 C212 C213 C216 178.8(3) . . . . ?
C212 C213 C214 C209 0.7(5) . . . . ?
C216 C213 C214 C209 -179.2(3) . . . . ?
C210 C209 C214 C213 -0.4(4) . . . . ?
B200 C209 C214 C213 -176.1(3) . . . . ?
C212 C211 C215 F9 -40.9(8) . . . . ?
C210 C211 C215 F9 141.6(8) . . . . ?
C212 C211 C215 F109 174.5(9) . . . . ?
C210 C211 C215 F109 -3.0(10) . . . . ?
C212 C211 C215 F107 50.9(10) . . . . ?
C210 C211 C215 F107 -126.6(10) . . . . ?
C212 C211 C215 F7 -164.7(8) . . . . ?
C210 C211 C215 F7 17.9(9) . . . . ?
C212 C211 C215 F108 -66.3(10) . . . . ?
C210 C211 C215 F108 116.2(11) . . . . ?
C212 C211 C215 F8 77.8(9) . . . . ?
C210 C211 C215 F8 -99.7(9) . . . . ?
C212 C213 C216 F11 -129.1(3) . . . . ?
C214 C213 C216 F11 50.7(4) . . . . ?
C212 C213 C216 F12 111.7(4) . . . . ?
C214 C213 C216 F12 -68.5(4) . . . . ?
C212 C213 C216 F10 -7.7(5) . . . . ?
C214 C213 C216 F10 172.1(3) . . . . ?
C201 B200 C217 C218 -49.4(4) . . . . ?
C209 B200 C217 C218 71.9(3) . . . . ?
C225 B200 C217 C218 -168.6(3) . . . . ?
C201 B200 C217 C222 134.6(3) . . . . ?
C209 B200 C217 C222 -104.1(3) . . . . ?
C225 B200 C217 C222 15.4(4) . . . . ?
C222 C217 C218 C219 -2.5(4) . . . . ?
B200 C217 C218 C219 -178.9(3) . . . . ?
C217 C218 C219 C220 1.5(5) . . . . ?
C217 C218 C219 C223 -178.1(3) . . . . ?
C218 C219 C220 C221 0.2(5) . . . . ?
C223 C219 C220 C221 179.8(3) . . . . ?
C219 C220 C221 C222 -0.6(5) . . . . ?
C219 C220 C221 C224 178.2(3) . . . . ?
C220 C221 C222 C217 -0.5(5) . . . . ?
C224 C221 C222 C217 -179.3(3) . . . . ?
C218 C217 C222 C221 2.0(4) . . . . ?
B200 C217 C222 C221 178.0(3) . . . . ?
C220 C219 C223 F14 -100.9(4) . . . . ?
C218 C219 C223 F14 78.7(4) . . . . ?
C220 C219 C223 F15 22.4(5) . . . . ?
C218 C219 C223 F15 -158.0(3) . . . . ?
C220 C219 C223 F13 141.5(3) . . . . ?
C218 C219 C223 F13 -38.9(4) . . . . ?
C220 C221 C224 F116 -102.2(11) . . . . ?
C222 C221 C224 F116 76.6(11) . . . . ?
C220 C221 C224 F18 164.0(10) . . . . ?
C222 C221 C224 F18 -17.2(10) . . . . ?
C220 C221 C224 F16 40.9(10) . . . . ?
C222 C221 C224 F16 -140.3(10) . . . . ?
C220 C221 C224 F117 136.7(11) . . . . ?
C222 C221 C224 F117 -44.5(11) . . . . ?
C220 C221 C224 F118 18.7(10) . . . . ?
C222 C221 C224 F118 -162.5(9) . . . . ?
C220 C221 C224 F17 -77.9(10) . . . . ?
C222 C221 C224 F17 100.9(9) . . . . ?
C201 B200 C225 C230 -83.3(3) . . . . ?
C209 B200 C225 C230 153.8(3) . . . . ?
C217 B200 C225 C230 38.2(4) . . . . ?
C201 B200 C225 C226 94.5(3) . . . . ?
C209 B200 C225 C226 -28.4(4) . . . . ?
C217 B200 C225 C226 -144.0(3) . . . . ?
C230 C225 C226 C227 -0.3(4) . . . . ?
B200 C225 C226 C227 -178.3(3) . . . . ?
C225 C226 C227 C228 -2.8(5) . . . . ?
C225 C226 C227 C231 -178.7(3) . . . . ?
C226 C227 C228 C229 3.1(5) . . . . ?
C231 C227 C228 C229 179.1(3) . . . . ?
C227 C228 C229 C230 -0.3(5) . . . . ?
C227 C228 C229 C232 -177.3(3) . . . . ?
C228 C229 C230 C225 -2.9(5) . . . . ?
C232 C229 C230 C225 174.2(3) . . . . ?
C226 C225 C230 C229 3.1(5) . . . . ?
B200 C225 C230 C229 -178.9(3) . . . . ?
C228 C227 C231 F21 24.0(11) . . . . ?
C226 C227 C231 F21 -159.9(11) . . . . ?
C228 C227 C231 F119 -70.6(8) . . . . ?
C226 C227 C231 F119 105.4(8) . . . . ?
C228 C227 C231 F19 146.8(9) . . . . ?
C226 C227 C231 F19 -37.1(9) . . . . ?
C228 C227 C231 F121 168.5(7) . . . . ?
C226 C227 C231 F121 -15.5(8) . . . . ?
C228 C227 C231 F120 50.0(6) . . . . ?
C226 C227 C231 F120 -133.9(6) . . . . ?
C228 C227 C231 F20 -95.0(9) . . . . ?
C226 C227 C231 F20 81.0(9) . . . . ?
C230 C229 C232 F122 -87.5(9) . . . . ?
C228 C229 C232 F122 89.5(9) . . . . ?
C230 C229 C232 F23 -166.7(7) . . . . ?
C228 C229 C232 F23 10.3(8) . . . . ?
C230 C229 C232 F22 63.4(6) . . . . ?
C228 C229 C232 F22 -119.6(6) . . . . ?
C230 C229 C232 F123 39.8(8) . . . . ?
C228 C229 C232 F123 -143.1(8) . . . . ?
C230 C229 C232 F124 152.2(8) . . . . ?
C228 C229 C232 F124 -30.8(8) . . . . ?
C230 C229 C232 F24 -49.7(6) . . . . ?
C228 C229 C232 F24 127.3(5) . . . . ?

_refine_diff_density_max         0.796
_refine_diff_density_min         -0.613
_refine_diff_density_rms         0.078

_shelxl_version_number           2014-3

_shelx_res_file                  
;
TITL p21onc in P2(1)/c
CELL 0.71073  12.7211  26.5453  18.2695  90.000 107.198  90.000
ZERR    4.00   0.0025   0.0053   0.0037   0.000   0.030   0.000
LATT 1
SYMM -X, 0.5+Y, 0.5-Z
SFAC C  H  B  F  P  Rh
UNIT 228 196 8 96 8 4
L.S. 20
ACTA
BOND $H
FMAP 2
PLAN 10
SIMU 0.01 $F
ISOR 0.01 $F
DFIX 1.20 B1 H1A
DFIX 1.10 B1 H1B
DFIX 1.10 B1 H1C
SADI 0.01 C215 F7 C215 F8 C215 F9 C215 F107 C215 F108 C215 F109
SADI 0.01 F7 F8 F8 F9 F9 F7 F107 F108 F108 F109 F109 F107
SADI 0.01 C211 F7 C211 F8 C211 F9 C211 F107 C211 F108 C211 F109
SADI 0.01 C224 F16 C224 F17 C224 F18 C224 F116 C224 F117 C224 F118
SADI 0.01 F16 F17 F17 F18 F18 F16 F116 F117 F117 F118 F118 F116
SADI 0.01 C221 F16 C221 F17 C221 F18 C221 F116 C221 F117 C221 F118
SADI 0.01 C231 F19 C231 F20 C231 F21 C231 F119 C231 F120 C231 F121
SADI 0.01 F19 F20 F20 F21 F21 F19 F119 F120 F120 F121 F121 F119
SADI 0.01 C227 F19 C227 F20 C227 F21 C227 F119 C227 F120 C227 F121
SADI 0.01 C232 F22 C232 F23 C232 F24 C232 F122 C232 F123 C232 F124
SADI 0.01 F22 F23 F23 F24 F24 F22 F122 F123 F123 F124 F124 F122
SADI 0.01 C229 F22 C229 F23 C229 F24 C229 F122 C229 F123 C229 F124
CONF
TEMP -123
WGHT    0.054400
FVAR       0.09754   0.56737   0.52618   0.44395   0.58516
RH1   6    0.909174    0.753733    0.353082    11.00000    0.03381    0.02795 =
         0.03214    0.00149    0.01348   -0.00381
C1    1    0.919160    0.754106    0.475565    11.00000    0.06154    0.04462 =
         0.03577    0.00604    0.02699   -0.00161
C2    1    0.829733    0.722684    0.436898    11.00000    0.05477    0.05537 =
         0.04716    0.01766    0.02503   -0.00373
C3    1    0.872910    0.682077    0.403699    11.00000    0.07702    0.03779 =
         0.04556    0.01253    0.01658   -0.02195
C4    1    0.990133    0.687820    0.422939    11.00000    0.06765    0.02611 =
         0.04305    0.01172    0.02107    0.00203
C5    1    1.017524    0.733007    0.468235    11.00000    0.05141    0.03647 =
         0.03309    0.00868    0.01619    0.00033
C6    1    0.913728    0.798252    0.526089    11.00000    0.10471    0.05863 =
         0.04066   -0.00146    0.03683    0.01309
AFIX 137
H6A   2    0.923378    0.786394    0.578467    11.00000   -1.50000
H6B   2    0.842025    0.814833    0.506606    11.00000   -1.50000
H6C   2    0.972244    0.822260    0.526072    11.00000   -1.50000
AFIX   0
C7    1    0.713012    0.724715    0.442114    11.00000    0.06417    0.11555 =
         0.10873    0.04827    0.04351   -0.01019
AFIX 137
H7A   2    0.702834    0.698180    0.476693    11.00000   -1.50000
H7B   2    0.661010    0.719617    0.391083    11.00000   -1.50000
H7C   2    0.699772    0.757661    0.461935    11.00000   -1.50000
AFIX   0
C8    1    0.808811    0.638813    0.358630    11.00000    0.13653    0.04905 =
         0.08150    0.00754    0.00968   -0.04721
AFIX 137
H8A   2    0.816122    0.609300    0.391993    11.00000   -1.50000
H8B   2    0.837539    0.630776    0.315802    11.00000   -1.50000
H8C   2    0.731029    0.648189    0.338746    11.00000   -1.50000
AFIX   0
C9    1    1.069315    0.650264    0.408943    11.00000    0.12148    0.04034 =
         0.06737    0.02231    0.04461    0.02392
AFIX 137
H9A   2    1.076882    0.622086    0.444792    11.00000   -1.50000
H9B   2    1.141141    0.666313    0.416588    11.00000   -1.50000
H9C   2    1.041929    0.637724    0.356256    11.00000   -1.50000
AFIX   0
C10   1    1.133468    0.750616    0.511222    11.00000    0.05873    0.06113 =
         0.04023    0.01194   -0.00135   -0.00449
AFIX 137
H10A  2    1.137108    0.787428    0.508691    11.00000   -1.50000
H10B  2    1.186158    0.735732    0.487700    11.00000   -1.50000
H10C  2    1.151643    0.740006    0.564900    11.00000   -1.50000
AFIX   0
P1    5    1.025992    0.765362    0.279410    11.00000    0.03297    0.02876 =
         0.03349    0.00150    0.01326   -0.00039
C11   1    1.153990    0.730810    0.298510    11.00000    0.03905    0.02625 =
         0.04055    0.00234    0.01933    0.00013
C12   1    1.248754    0.748087    0.353053    11.00000    0.03953    0.02520 =
         0.05181    0.00464    0.01814    0.00173
AFIX  43
H12   2    1.245295    0.777429    0.382023    11.00000   -1.20000
AFIX   0
C13   1    1.347970    0.722864    0.365414    11.00000    0.03704    0.04055 =
         0.07015    0.01246    0.01191    0.00665
AFIX  43
H13   2    1.411687    0.734250    0.403710    11.00000   -1.20000
AFIX   0
C14   1    1.353479    0.681137    0.321722    11.00000    0.05261    0.04194 =
         0.08241    0.00903    0.02942    0.01719
AFIX  43
H14   2    1.421608    0.664097    0.329650    11.00000   -1.20000
AFIX   0
C15   1    1.261662    0.663956    0.266928    11.00000    0.06260    0.04130 =
         0.07599   -0.00202    0.03089    0.01451
AFIX  43
H15   2    1.266690    0.635194    0.237203    11.00000   -1.20000
AFIX   0
C16   1    1.160987    0.688511    0.254657    11.00000    0.05013    0.03863 =
         0.05388   -0.00257    0.01911    0.00149
AFIX  43
H16   2    1.097527    0.676545    0.216697    11.00000   -1.20000
AFIX   0
C17   1    1.059838    0.826378    0.248771    11.00000    0.03124    0.03347 =
         0.04661    0.01127    0.02279    0.00755
C18   1    1.113408    0.862461    0.301332    11.00000    0.03153    0.03041 =
         0.06638    0.01048    0.01535    0.00388
AFIX  43
H18   2    1.130615    0.855795    0.354665    11.00000   -1.20000
AFIX   0
C19   1    1.141916    0.908225    0.276275    11.00000    0.03449    0.03208 =
         0.12292    0.01007    0.02278    0.00273
AFIX  43
H19   2    1.178349    0.932948    0.312521    11.00000   -1.20000
AFIX   0
C20   1    1.117725    0.918123    0.199006    11.00000    0.05929    0.05003 =
         0.14119    0.05454    0.06383    0.02215
AFIX  43
H20   2    1.136076    0.949851    0.182058    11.00000   -1.20000
AFIX   0
C21   1    1.066905    0.881937    0.146413    11.00000    0.07342    0.07449 =
         0.08681    0.04177    0.05814    0.03353
AFIX  43
H21   2    1.052366    0.888575    0.093246    11.00000   -1.20000
AFIX   0
C22   1    1.036787    0.836115    0.169935    11.00000    0.05464    0.05064 =
         0.05106    0.01618    0.02969    0.01517
AFIX  43
H22   2    1.000949    0.811490    0.133310    11.00000   -1.20000
AFIX   0
B1    3    0.898069    0.731321    0.220146    11.00000    0.04875    0.04102 =
         0.03475   -0.00898    0.01562   -0.00560
H1A   2    0.831788    0.736312    0.259192    11.00000    0.04596
H1B   2    0.850038    0.752367    0.168987    11.00000    0.03836
H1C   2    0.905035    0.690233    0.213180    11.00000    0.05010
P2    5    0.817489    0.829959    0.320164    11.00000    0.02783    0.03374 =
         0.03822   -0.00103    0.01141   -0.00074
C23   1    0.773348    0.846326    0.219879    11.00000    0.04233    0.04716 =
         0.04685    0.00412    0.00942    0.01058
AFIX 137
H23A  2    0.732785    0.878219    0.212945    11.00000   -1.50000
H23B  2    0.725454    0.819718    0.190840    11.00000   -1.50000
H23C  2    0.837819    0.849935    0.201359    11.00000   -1.50000
AFIX   0
C24   1    0.884303    0.886671    0.366802    11.00000    0.03939    0.03817 =
         0.05352   -0.00084    0.01377    0.00332
AFIX 137
H24A  2    0.948406    0.894095    0.349293    11.00000   -1.50000
H24B  2    0.908163    0.881668    0.422436    11.00000   -1.50000
H24C  2    0.832457    0.914906    0.353888    11.00000   -1.50000
AFIX   0
C25   1    0.686005    0.832612    0.340073    11.00000    0.03114    0.05161 =
         0.07098    0.00293    0.02348    0.00306
AFIX 137
H25A  2    0.650170    0.864899    0.322286    11.00000   -1.50000
H25B  2    0.697836    0.829364    0.395360    11.00000   -1.50000
H25C  2    0.639021    0.805004    0.313324    11.00000   -1.50000
AFIX   0
B200  3    0.514295    0.981158    0.741204    11.00000    0.02139    0.02402 =
         0.03097   -0.00115    0.00744   -0.00308
C201  1    0.542093    1.039493    0.724451    11.00000    0.01720    0.02661 =
         0.02734    0.00171    0.00742   -0.00146
C202  1    0.532007    1.056433    0.649580    11.00000    0.02182    0.02948 =
         0.02891   -0.00461    0.00791   -0.00071
AFIX  43
H202  2    0.507866    1.033376    0.608227    11.00000   -1.20000
AFIX   0
C203  1    0.555920    1.105307    0.634115    11.00000    0.02019    0.02885 =
         0.03008    0.00455    0.00743    0.00157
C204  1    0.589334    1.140698    0.692090    11.00000    0.02385    0.02573 =
         0.03419    0.00473    0.01039    0.00441
AFIX  43
H204  2    0.606524    1.174214    0.681429    11.00000   -1.20000
AFIX   0
C205  1    0.596932    1.125636    0.766392    11.00000    0.02187    0.02575 =
         0.03164   -0.00045    0.00818    0.00316
C206  1    0.573068    1.076545    0.781357    11.00000    0.02050    0.02799 =
         0.02833    0.00286    0.01001    0.00359
AFIX  43
H206  2    0.577917    1.067559    0.832585    11.00000   -1.20000
AFIX   0
C207  1    0.543852    1.122324    0.553919    11.00000    0.03976    0.03648 =
         0.03204    0.00509    0.01130   -0.00079
F1    4    0.521538    1.085189    0.502834    11.00000    0.07043    0.04572 =
         0.02729   -0.00109    0.01300   -0.00370
F2    4    0.464813    1.156757    0.529917    11.00000    0.08571    0.06425 =
         0.03715    0.01795    0.01426    0.03639
F3    4    0.635504    1.144560    0.547418    11.00000    0.06944    0.07985 =
         0.04471    0.00573    0.02585   -0.02626
C208  1    0.628102    1.163072    0.830372    11.00000    0.04476    0.02927 =
         0.03689   -0.00171    0.01428   -0.00386
F4    4    0.678656    1.203696    0.813460    11.00000    0.07615    0.03920 =
         0.04816   -0.00961    0.02385   -0.02808
F5    4    0.539976    1.180176    0.848394    11.00000    0.05952    0.04144 =
         0.06383   -0.01439    0.03407    0.00367
F6    4    0.694577    1.143602    0.895200    11.00000    0.07220    0.04214 =
         0.03377   -0.00584    0.00007    0.00270
C209  1    0.573505    0.939909    0.699348    11.00000    0.02154    0.02800 =
         0.02434   -0.00118    0.00476   -0.00319
C210  1    0.662782    0.950756    0.671361    11.00000    0.02653    0.02312 =
         0.03046   -0.00267    0.00500   -0.00208
AFIX  43
H210  2    0.688850    0.984423    0.673527    11.00000   -1.20000
AFIX   0
C211  1    0.713858    0.913516    0.640624    11.00000    0.02276    0.02973 =
         0.03422   -0.00200    0.00886   -0.00019
C212  1    0.680247    0.864162    0.637290    11.00000    0.02973    0.02873 =
         0.03504   -0.00281    0.01070    0.00382
AFIX  43
H212  2    0.716542    0.838857    0.617029    11.00000   -1.20000
AFIX   0
C213  1    0.592241    0.852090    0.664126    11.00000    0.03063    0.02229 =
         0.03157    0.00121    0.00257    0.00076
C214  1    0.540959    0.889553    0.694766    11.00000    0.02689    0.02852 =
         0.03155    0.00457    0.01031   -0.00124
AFIX  43
H214  2    0.481287    0.880382    0.713317    11.00000   -1.20000
AFIX   0
C215  1    0.804318    0.926771    0.607158    11.00000    0.04373    0.03429 =
         0.07019   -0.00683    0.03090   -0.00561
PART 1
F7    4    0.848815    0.971792    0.629073    21.00000    0.04335    0.03133 =
         0.07302   -0.00332    0.03350   -0.00862
F8    4    0.766082    0.929613    0.529391    21.00000    0.08253    0.12302 =
         0.04816   -0.00802    0.03702   -0.03717
F9    4    0.885181    0.893701    0.621398    21.00000    0.06040    0.03903 =
         0.14269   -0.00397    0.07179    0.00734
PART 2
F107  4    0.787040    0.909891    0.535905   -21.00000    0.10221    0.08871 =
         0.10707   -0.04950    0.08183   -0.03135
F109  4    0.825286    0.975478    0.606813   -21.00000    0.05668    0.04296 =
         0.08089    0.00822    0.04787    0.00370
F108  4    0.900027    0.904984    0.647842   -21.00000    0.03337    0.04653 =
         0.16199    0.02349    0.03175    0.00590
PART 0
C216  1    0.550523    0.799437    0.660732    11.00000    0.03807    0.02867 =
         0.05663    0.00168    0.01743    0.00070
F10   4    0.596228    0.768210    0.621992    11.00000    0.07917    0.02898 =
         0.11366   -0.01768    0.05393   -0.00807
F11   4    0.443417    0.796451    0.629004    11.00000    0.04319    0.03062 =
         0.14159    0.00055    0.01342   -0.01071
F12   4    0.569880    0.779122    0.729971    11.00000    0.14074    0.03952 =
         0.06355    0.01715    0.02609   -0.02184
C217  1    0.565336    0.967994    0.833424    11.00000    0.02615    0.02066 =
         0.02950   -0.00228    0.01066   -0.00264
C218  1    0.675231    0.980573    0.868920    11.00000    0.02166    0.02688 =
         0.03209    0.00162    0.01131   -0.00052
AFIX  43
H218  2    0.715604    0.996568    0.839250    11.00000   -1.20000
AFIX   0
C219  1    0.728015    0.970762    0.945508    11.00000    0.02392    0.02760 =
         0.02957   -0.00011    0.00556   -0.00049
C220  1    0.673283    0.946610    0.990224    11.00000    0.04146    0.03714 =
         0.02409    0.00048    0.00858    0.00135
AFIX  43
H220  2    0.708942    0.939861    1.042789    11.00000   -1.20000
AFIX   0
C221  1    0.564533    0.932380    0.956403    11.00000    0.03148    0.03183 =
         0.03255    0.00472    0.01492    0.00225
C222  1    0.511890    0.942711    0.879535    11.00000    0.02584    0.02758 =
         0.03600   -0.00536    0.01325   -0.00245
AFIX  43
H222  2    0.437715    0.932326    0.857795    11.00000   -1.20000
AFIX   0
C223  1    0.845248    0.987174    0.978915    11.00000    0.03149    0.04144 =
         0.03731    0.00330    0.00395    0.00048
F13   4    0.903707    0.980302    0.929303    11.00000    0.02817    0.10322 =
         0.05415   -0.00165    0.01016   -0.01440
F14   4    0.855215    1.035701    0.995384    11.00000    0.04849    0.05032 =
         0.10046   -0.01806   -0.00794   -0.01293
F15   4    0.898100    0.961801    1.041377    11.00000    0.03348    0.08922 =
         0.05000    0.02838   -0.00748   -0.00385
C224  1    0.505312    0.904857    1.003425    11.00000    0.04567    0.05197 =
         0.03755    0.00477    0.01809   -0.00594
PART 1
F16   4    0.525783    0.922460    1.073907    31.00000    0.10186    0.07978 =
         0.05267   -0.01793    0.05547   -0.02159
F17   4    0.535216    0.856038    1.011175    31.00000    0.07504    0.04525 =
         0.08087    0.01698    0.04287   -0.01031
F18   4    0.397327    0.904132    0.973179    31.00000    0.04913    0.10600 =
         0.06585    0.02148    0.02808   -0.02032
PART 2
F116  4    0.497079    0.855921    0.990065   -31.00000    0.10387    0.06358 =
         0.06513   -0.00522    0.04252   -0.04319
F117  4    0.403270    0.921743    0.992390   -31.00000    0.05157    0.11256 =
         0.08558    0.03827    0.04498    0.01019
F118  4    0.554054    0.910214    1.078637   -31.00000    0.05428    0.08435 =
         0.03321    0.01249    0.02023   -0.01066
PART 0
C225  1    0.379629    0.975263    0.709622    11.00000    0.02612    0.02213 =
         0.03130    0.00007    0.00604   -0.00161
C226  1    0.325454    0.957142    0.635727    11.00000    0.02822    0.02621 =
         0.03623    0.00093    0.00704    0.00034
AFIX  43
H226  2    0.367887    0.947088    0.603307    11.00000   -1.20000
AFIX   0
C227  1    0.211728    0.953574    0.608973    11.00000    0.03147    0.02582 =
         0.04074   -0.00343    0.00256   -0.00153
C228  1    0.146585    0.965724    0.655157    11.00000    0.02090    0.03170 =
         0.06221   -0.00485    0.00628   -0.00285
AFIX  43
H228  2    0.068956    0.961679    0.637446    11.00000   -1.20000
AFIX   0
C229  1    0.198114    0.983975    0.728041    11.00000    0.02776    0.03091 =
         0.04970   -0.00489    0.01269    0.00096
C230  1    0.311132    0.989479    0.753398    11.00000    0.02703    0.02920 =
         0.03150   -0.00110    0.00500   -0.00096
AFIX  43
H230  2    0.343697    1.003538    0.802734    11.00000   -1.20000
AFIX   0
C231  1    0.157791    0.933043    0.530483    11.00000    0.04039    0.05040 =
         0.06105   -0.01631   -0.00055    0.00085
PART 1
F19   4    0.207035    0.946380    0.479158    41.00000    0.09144    0.06362 =
         0.03989    0.01373   -0.01392   -0.00361
F20   4    0.159212    0.882702    0.530124    41.00000    0.10131    0.03664 =
         0.07211   -0.03256    0.00591   -0.01622
F21   4    0.053658    0.945836    0.502955    41.00000    0.04182    0.12886 =
         0.10303   -0.06589   -0.03202    0.01739
PART 2
F119  4    0.119641    0.886987    0.530938   -41.00000    0.12523    0.05916 =
         0.08301   -0.00772   -0.03009   -0.04334
F120  4    0.072781    0.960917    0.490809   -41.00000    0.04697    0.06771 =
         0.04979    0.00141   -0.00859    0.00906
F121  4    0.224941    0.931487    0.486947   -41.00000    0.05295    0.09847 =
         0.04718   -0.02716   -0.00417    0.02794
PART 0
C232  1    0.132517    0.995565    0.781534    11.00000    0.02723    0.05936 =
         0.07632   -0.01199    0.02048   -0.00012
PART 1
F22   4    0.138693    1.043110    0.803067    51.00000    0.06584    0.04457 =
         0.06146   -0.00072    0.03493    0.01478
F23   4    0.030952    0.980711    0.761565    51.00000    0.04243    0.13096 =
         0.11537   -0.06180    0.04516   -0.04169
F24   4    0.177907    0.971030    0.850813    51.00000    0.06487    0.08038 =
         0.08538    0.02401    0.05626    0.01533
PART 2
F122  4    0.121820    0.958647    0.823136   -51.00000    0.08961    0.06891 =
         0.17420    0.02368    0.10400   -0.00725
F123  4    0.169383    1.035900    0.824026   -51.00000    0.05703    0.08459 =
         0.05767   -0.02321    0.01784   -0.00017
F124  4    0.029878    1.010349    0.738718   -51.00000    0.03950    0.13685 =
         0.11030   -0.03947    0.02944    0.03012
PART 0
HKLF 4

REM  p21onc in P2(1)/c
REM R1 =  0.0499 for    7686 Fo > 4sig(Fo)  and  0.1166 for all   13368 data
REM    907 parameters refined using    543 restraints

END

WGHT      0.0532      0.0000

REM Highest difference peak  0.796,  deepest hole -0.613,  1-sigma level  0.078
Q1    1   0.9630  0.7744  0.3945  11.00000  0.05    0.80
Q2    1   1.2747  0.7494  0.4391  11.00000  0.05    0.68
Q3    1   0.8205  0.6767  0.3177  11.00000  0.05    0.42
Q4    1   0.9901  0.7212  0.3339  11.00000  0.05    0.40
Q5    1   0.9406  0.7015  0.3906  11.00000  0.05    0.39
Q6    1   0.0838  1.0413  0.7484  11.00000  0.05    0.38
Q7    1   0.5805  0.8764  1.0633  11.00000  0.05    0.38
Q8    1   1.0324  0.7296  0.2797  11.00000  0.05    0.37
Q9    1   0.9215  0.9154  0.7009  11.00000  0.05    0.36
Q10   1   0.9642  0.7481  0.2157  11.00000  0.05    0.35
;
_shelx_res_checksum              97771

_exptl_crystal_recrystallization_method 'Re-crystallisation from solvent: '
_chemical_properties_physical    
'Air-sensitive, Moisture-sensitive, Hygroscopic, Oxygen-sensitive'
####################################################################### 
# 
# This file contains crystal structure data downloaded from the 
# Cambridge Structural Database (CSD) hosted by the Cambridge 
# Crystallographic Data Centre (CCDC).
# 
# Full information about CCDC data access policies and citation 
# guidelines are available at http://www.ccdc.cam.ac.uk/access/V1 
# 
# Audit and citation data items may have been added by the CCDC. 
# Please retain this information to preserve the provenance of 
# this file and to allow appropriate attribution of the data. 
# 
#######################################################################

data_7
_database_code_depnum_ccdc_archive 'CCDC 1423369'
_audit_update_record             
;
2015-09-09 deposited with the CCDC.
2015-12-21 downloaded from the CCDC.
;

_audit_creation_method           SHELXL-2014
_chemical_formula_moiety         'C32 H12 B F24, C25 H49 B P2 Rh'
_chemical_formula_sum            'C57 H61 B2 F24 P2 Rh'
_chemical_formula_weight         1388.52

loop_
_atom_type_symbol
_atom_type_description
_atom_type_scat_dispersion_real
_atom_type_scat_dispersion_imag
_atom_type_scat_source
C C 0.0033 0.0016 'International Tables Vol C Tables 4.2.6.8 and 6.1.1.4'
H H 0.0000 0.0000 'International Tables Vol C Tables 4.2.6.8 and 6.1.1.4'
B B 0.0013 0.0007 'International Tables Vol C Tables 4.2.6.8 and 6.1.1.4'
F F 0.0171 0.0103 'International Tables Vol C Tables 4.2.6.8 and 6.1.1.4'
P P 0.1023 0.0942 'International Tables Vol C Tables 4.2.6.8 and 6.1.1.4'
Rh Rh -1.1178 0.9187 'International Tables Vol C Tables 4.2.6.8 and 6.1.1.4'

_space_group_crystal_system      monoclinic
_space_group_IT_number           14
_space_group_name_H-M_alt        'P 21/n'
_space_group_name_Hall           '-P 2yn'

_shelx_space_group_comment       
;
The symmetry employed for this shelxl refinement is uniquely defined
by the following loop, which should always be used as a source of
symmetry information in preference to the above space-group names.
They are only intended as comments.
;

loop_
_space_group_symop_operation_xyz
'x, y, z'
'-x+1/2, y+1/2, -z+1/2'
'-x, -y, -z'
'x-1/2, -y-1/2, z-1/2'

_cell_length_a                   13.155(3)
_cell_length_b                   13.139(3)
_cell_length_c                   35.677(7)
_cell_angle_alpha                90
_cell_angle_beta                 95.41(3)
_cell_angle_gamma                90
_cell_volume                     6139(2)
_cell_formula_units_Z            4
_cell_measurement_temperature    150(2)
_cell_measurement_reflns_used    14438
_cell_measurement_theta_min      5.097
_cell_measurement_theta_max      27.485

_exptl_crystal_description       plate
_exptl_crystal_colour            yellow
_exptl_crystal_density_meas      ?
_exptl_crystal_density_method    ?
_exptl_crystal_density_diffrn    1.502
_exptl_crystal_F_000             2816
_exptl_transmission_factor_min   ?
_exptl_transmission_factor_max   ?
_exptl_crystal_size_max          0.18
_exptl_crystal_size_mid          0.11
_exptl_crystal_size_min          0.04
_exptl_absorpt_coefficient_mu    0.440
_shelx_estimated_absorpt_T_min   ?
_shelx_estimated_absorpt_T_max   ?
_exptl_absorpt_correction_type   multi-scan
_exptl_absorpt_correction_T_min  0.938536
_exptl_absorpt_correction_T_max  1.000000
_exptl_absorpt_process_details   'Denzo/Scalepack (Otwinowski & Minor 1997)'

_exptl_special_details           
;
 ?
;

_diffrn_ambient_temperature      150(2)
_diffrn_radiation_wavelength     0.71073
_diffrn_radiation_type           MoK\a
_diffrn_radiation_source         'fine-focus sealed tube'
_diffrn_radiation_monochromator  'horizonally mounted graphite crystal'
_diffrn_measurement_device_type  KappaCCD
_diffrn_measurement_device       '95mm CCD camera on \k-goniostat'
_diffrn_measurement_method       CCD
_diffrn_detector_area_resol_mean 9
_diffrn_reflns_number            26843
_diffrn_reflns_av_unetI/netI     0.2008
_diffrn_reflns_av_R_equivalents  0.1310
_diffrn_reflns_limit_h_min       -17
_diffrn_reflns_limit_h_max       17
_diffrn_reflns_limit_k_min       -17
_diffrn_reflns_limit_k_max       17
_diffrn_reflns_limit_l_min       -46
_diffrn_reflns_limit_l_max       46
_diffrn_reflns_theta_min         5.128
_diffrn_reflns_theta_max         27.491
_diffrn_reflns_theta_full        25.242
_diffrn_measured_fraction_theta_max 0.991
_diffrn_measured_fraction_theta_full 0.990
_diffrn_reflns_Laue_measured_fraction_max 0.991
_diffrn_reflns_Laue_measured_fraction_full 0.990
_diffrn_reflns_point_group_measured_fraction_max 0.991
_diffrn_reflns_point_group_measured_fraction_full 0.990
_reflns_number_total             13953
_reflns_number_gt                6203
_reflns_threshold_expression     'I > 2\s(I)'
_reflns_Friedel_coverage         0.000
_reflns_Friedel_fraction_max     .
_reflns_Friedel_fraction_full    .

_reflns_special_details          
;
 Reflections were merged by SHELXL according to the crystal
 class for the calculation of statistics and refinement.
 
 _reflns_Friedel_fraction is defined as the number of unique
 Friedel pairs measured divided by the number that would be
 possible theoretically, ignoring centric projections and
 systematic absences.
;

_computing_data_collection       'Collect (Nonius BV, 1997-2000)'
_computing_cell_refinement       'Denzo/Scalepack (Otwinowski & Minor 1997)'
_computing_data_reduction        'Denzo/Scalepack (Otwinowski & Minor 1997)'
_computing_structure_solution    'SHELXS-97 (Sheldrick, 1990)'
_computing_structure_refinement  'SHELXL-2014 (Sheldrick, 2014)'
_computing_molecular_graphics    ?
_computing_publication_material  ?

_refine_special_details          
;
 The high value of R(int) is due poor crystal quality and their plate like habit.

 The hydrogen atoms attached to the boron centre were located in the difference
 map and the bond distance to boron fixed using the DFIX command at 1.38 Ang for
 the hydrogen atom bridging to rhodium and 1.16 Ang for the remaining terminal
 hydrogen atoms. The Rh(1) to H(1) distance was fixed to 1.51 Ang using the DFIX
 command.

 The CF3 groups of the [BArF4] anion contained significant disorder with some
 of the group modelled over 2 sites with occupancy freely refined. The ellipsoids
 of all fluorine atoms were described by the ISOR and SIMU commands.
;
_refine_ls_structure_factor_coef Fsqd
_refine_ls_matrix_type           full
_refine_ls_weighting_scheme      calc
_refine_ls_weighting_details     
'w=1/[\s^2^(Fo^2^)+(0.1041P)^2^] where P=(Fo^2^+2Fc^2^)/3'
_atom_sites_solution_primary     ?
_atom_sites_solution_secondary   ?
_atom_sites_solution_hydrogens   mixed
_refine_ls_hydrogen_treatment    mixed
_refine_ls_extinction_method     none
_refine_ls_extinction_coef       .
_refine_ls_number_reflns         13953
_refine_ls_number_parameters     851
_refine_ls_number_restraints     346
_refine_ls_R_factor_all          0.1820
_refine_ls_R_factor_gt           0.0625
_refine_ls_wR_factor_ref         0.1869
_refine_ls_wR_factor_gt          0.1411
_refine_ls_goodness_of_fit_ref   0.853
_refine_ls_restrained_S_all      0.883
_refine_ls_shift/su_max          0.002
_refine_ls_shift/su_mean         0.000

loop_
_atom_site_label
_atom_site_type_symbol
_atom_site_fract_x
_atom_site_fract_y
_atom_site_fract_z
_atom_site_U_iso_or_equiv
_atom_site_adp_type
_atom_site_occupancy
_atom_site_site_symmetry_order
_atom_site_calc_flag
_atom_site_refinement_flags_posn
_atom_site_refinement_flags_adp
_atom_site_refinement_flags_occupancy
_atom_site_disorder_assembly
_atom_site_disorder_group
Rh1 Rh 0.93933(3) 0.44922(3) 0.58888(2) 0.03134(15) Uani 1 1 d D . . . .
C1 C 0.8615(4) 0.2994(4) 0.59245(15) 0.0409(13) Uani 1 1 d . . . . .
C2 C 0.8728(4) 0.3199(4) 0.55377(16) 0.0478(15) Uani 1 1 d . . . . .
C3 C 0.8167(4) 0.4126(5) 0.54362(15) 0.0499(15) Uani 1 1 d . . . . .
C4 C 0.7686(4) 0.4458(4) 0.57540(15) 0.0407(13) Uani 1 1 d . . . . .
C5 C 0.7960(4) 0.3768(4) 0.60647(15) 0.0428(14) Uani 1 1 d . . . . .
C6 C 0.8913(5) 0.2048(4) 0.61377(17) 0.0594(17) Uani 1 1 d . . . . .
H6A H 0.8316 0.1603 0.6142 0.089 Uiso 1 1 calc R U . . .
H6B H 0.9172 0.2225 0.6396 0.089 Uiso 1 1 calc R U . . .
H6C H 0.9447 0.1693 0.6015 0.089 Uiso 1 1 calc R U . . .
C7 C 0.9173(5) 0.2496(4) 0.52595(16) 0.0594(17) Uani 1 1 d . . . . .
H7A H 0.9563 0.1954 0.5396 0.089 Uiso 1 1 calc R U . . .
H7B H 0.9626 0.2884 0.5109 0.089 Uiso 1 1 calc R U . . .
H7C H 0.8619 0.2194 0.5093 0.089 Uiso 1 1 calc R U . . .
C8 C 0.8026(5) 0.4562(4) 0.50538(14) 0.0571(16) Uani 1 1 d . . . . .
H8A H 0.7377 0.4324 0.4926 0.086 Uiso 1 1 calc R U . . .
H8B H 0.8589 0.4346 0.4911 0.086 Uiso 1 1 calc R U . . .
H8C H 0.8018 0.5307 0.5070 0.086 Uiso 1 1 calc R U . . .
C9 C 0.6903(4) 0.5262(4) 0.57338(16) 0.0460(14) Uani 1 1 d . . . . .
H9A H 0.7138 0.5845 0.5594 0.069 Uiso 1 1 calc R U . . .
H9B H 0.6784 0.5476 0.5989 0.069 Uiso 1 1 calc R U . . .
H9C H 0.6266 0.4999 0.5605 0.069 Uiso 1 1 calc R U . . .
C10 C 0.7503(4) 0.3707(5) 0.64320(15) 0.0536(15) Uani 1 1 d . . . . .
H10A H 0.7187 0.4361 0.6484 0.080 Uiso 1 1 calc R U . . .
H10B H 0.8039 0.3550 0.6633 0.080 Uiso 1 1 calc R U . . .
H10C H 0.6984 0.3171 0.6419 0.080 Uiso 1 1 calc R U . . .
B1 B 0.9967(6) 0.6191(5) 0.57022(19) 0.0491(17) Uani 1 1 d D . . . .
H1 H 0.998(3) 0.5146(15) 0.5620(9) 0.046(14) Uiso 1 1 d D . . . .
H2 H 0.928(3) 0.654(3) 0.5509(11) 0.051(15) Uiso 1 1 d D . . . .
H3 H 1.0810(18) 0.635(4) 0.5663(13) 0.049(14) Uiso 1 1 d D . . . .
P1 P 0.96358(10) 0.60423(10) 0.62091(4) 0.0314(3) Uani 1 1 d . . . . .
C11 C 0.8532(4) 0.6856(3) 0.62831(14) 0.0336(12) Uani 1 1 d . . . . .
H11 H 0.8076 0.6798 0.6043 0.040 Uiso 1 1 calc R U . . .
C12 C 0.7851(4) 0.6564(4) 0.65900(15) 0.0454(14) Uani 1 1 d . . . . .
H12A H 0.7648 0.5841 0.6560 0.054 Uiso 1 1 calc R U . . .
H12B H 0.8237 0.6644 0.6840 0.054 Uiso 1 1 calc R U . . .
C13 C 0.6904(4) 0.7226(4) 0.65685(17) 0.0523(15) Uani 1 1 d . . . . .
H13A H 0.6494 0.7047 0.6778 0.063 Uiso 1 1 calc R U . . .
H13B H 0.6484 0.7089 0.6329 0.063 Uiso 1 1 calc R U . . .
C14 C 0.7165(5) 0.8348(5) 0.65912(18) 0.0611(17) Uani 1 1 d . . . . .
H14A H 0.7514 0.8503 0.6843 0.073 Uiso 1 1 calc R U . . .
H14B H 0.6528 0.8753 0.6559 0.073 Uiso 1 1 calc R U . . .
C15 C 0.7853(5) 0.8645(4) 0.62889(18) 0.0579(17) Uani 1 1 d . . . . .
H15A H 0.8052 0.9369 0.6321 0.069 Uiso 1 1 calc R U . . .
H15B H 0.7473 0.8569 0.6038 0.069 Uiso 1 1 calc R U . . .
C16 C 0.8811(4) 0.7984(3) 0.63106(15) 0.0393(13) Uani 1 1 d . . . . .
H16A H 0.9225 0.8167 0.6103 0.047 Uiso 1 1 calc R U . . .
H16B H 0.9228 0.8114 0.6551 0.047 Uiso 1 1 calc R U . . .
C17 C 1.0657(4) 0.6236(4) 0.65936(14) 0.0359(12) Uani 1 1 d . . . . .
H17 H 1.1137 0.5651 0.6578 0.043 Uiso 1 1 calc R U . . .
C18 C 1.0296(4) 0.6186(4) 0.69886(14) 0.0441(14) Uani 1 1 d . . . . .
H18A H 0.9837 0.6768 0.7025 0.053 Uiso 1 1 calc R U . . .
H18B H 0.9903 0.5551 0.7015 0.053 Uiso 1 1 calc R U . . .
C19 C 1.1196(5) 0.6214(5) 0.72895(16) 0.0607(17) Uani 1 1 d . . . . .
H19A H 1.0942 0.6212 0.7542 0.073 Uiso 1 1 calc R U . . .
H19B H 1.1624 0.5601 0.7268 0.073 Uiso 1 1 calc R U . . .
C20 C 1.1834(5) 0.7163(5) 0.72445(19) 0.070(2) Uani 1 1 d . . . . .
H20A H 1.1421 0.7773 0.7289 0.084 Uiso 1 1 calc R U . . .
H20B H 1.2431 0.7156 0.7436 0.084 Uiso 1 1 calc R U . . .
C21 C 1.2203(5) 0.7231(5) 0.68575(19) 0.0653(19) Uani 1 1 d . . . . .
H21A H 1.2667 0.6654 0.6820 0.078 Uiso 1 1 calc R U . . .
H21B H 1.2592 0.7870 0.6837 0.078 Uiso 1 1 calc R U . . .
C22 C 1.1302(4) 0.7208(4) 0.65495(15) 0.0462(14) Uani 1 1 d . . . . .
H22A H 1.1562 0.7213 0.6298 0.055 Uiso 1 1 calc R U . . .
H22B H 1.0871 0.7819 0.6571 0.055 Uiso 1 1 calc R U . . .
P2 P 1.10064(12) 0.39176(12) 0.60706(4) 0.0487(4) Uani 1 1 d . . . . .
C23 C 1.1269(4) 0.3480(5) 0.65500(16) 0.0564(16) Uani 1 1 d . . . . .
H23A H 1.1981 0.3254 0.6591 0.085 Uiso 1 1 calc R U . . .
H23B H 1.0815 0.2911 0.6595 0.085 Uiso 1 1 calc R U . . .
H23C H 1.1154 0.4037 0.6724 0.085 Uiso 1 1 calc R U . . .
C24 C 1.2045(4) 0.4773(5) 0.60013(17) 0.0604(17) Uani 1 1 d . . . . .
H24A H 1.1902 0.5443 0.6105 0.091 Uiso 1 1 calc R U . . .
H24B H 1.2119 0.4836 0.5731 0.091 Uiso 1 1 calc R U . . .
H24C H 1.2680 0.4504 0.6130 0.091 Uiso 1 1 calc R U . . .
C25 C 1.1417(5) 0.2852(5) 0.5799(2) 0.073(2) Uani 1 1 d . . . . .
H25A H 1.1417 0.3052 0.5535 0.110 Uiso 1 1 calc R U . . .
H25B H 1.0948 0.2279 0.5819 0.110 Uiso 1 1 calc R U . . .
H25C H 1.2108 0.2648 0.5897 0.110 Uiso 1 1 calc R U . . .
B200 B 0.4271(4) 0.0680(4) 0.63330(16) 0.0294(13) Uani 1 1 d . . . . .
C201 C 0.4946(3) 0.0367(3) 0.67303(12) 0.0268(11) Uani 1 1 d . . . . .
C202 C 0.5871(4) 0.0834(4) 0.68463(13) 0.0306(12) Uani 1 1 d . . . . .
H202 H 0.6082 0.1394 0.6704 0.037 Uiso 1 1 calc R U . . .
C203 C 0.6512(4) 0.0520(4) 0.71647(14) 0.0342(12) Uani 1 1 d . . . . .
C204 C 0.6239(4) -0.0304(4) 0.73667(14) 0.0370(13) Uani 1 1 d . . . . .
H204 H 0.6672 -0.0535 0.7578 0.044 Uiso 1 1 calc R U . . .
C205 C 0.5335(4) -0.0797(4) 0.72625(14) 0.0376(13) Uani 1 1 d . . . . .
C206 C 0.4704(4) -0.0477(4) 0.69487(13) 0.0319(11) Uani 1 1 d . . . . .
H206 H 0.4090 -0.0840 0.6880 0.038 Uiso 1 1 calc R U . . .
C207 C 0.7476(4) 0.1082(4) 0.72621(17) 0.0471(15) Uani 1 1 d . . . . .
F1 F 0.8030(3) 0.1182(3) 0.69754(10) 0.0771(11) Uani 1 1 d . U . . .
F2 F 0.7310(3) 0.2035(3) 0.73743(11) 0.0816(12) Uani 1 1 d . U . . .
F3 F 0.8065(3) 0.0672(3) 0.75383(11) 0.0825(12) Uani 1 1 d . U . . .
C208 C 0.5012(4) -0.1715(5) 0.74690(16) 0.0472(15) Uani 1 1 d . . . . .
F4 F 0.5569(3) -0.1822(3) 0.78078(10) 0.0766(11) Uani 1 1 d . U . . .
F5 F 0.4058(2) -0.1651(2) 0.75536(8) 0.0552(9) Uani 1 1 d . U . . .
F6 F 0.5110(4) -0.2554(3) 0.72916(12) 0.1020(16) Uani 1 1 d . U . . .
C209 C 0.4387(3) 0.1885(3) 0.62453(13) 0.0279(11) Uani 1 1 d . . . . .
C210 C 0.4330(3) 0.2259(3) 0.58731(13) 0.0277(11) Uani 1 1 d . . . . .
H210 H 0.4222 0.1794 0.5669 0.033 Uiso 1 1 calc R U . . .
C211 C 0.4429(3) 0.3291(3) 0.57969(13) 0.0292(11) Uani 1 1 d . . . . .
C212 C 0.4578(4) 0.3995(4) 0.60806(14) 0.0330(12) Uani 1 1 d . . . . .
H212 H 0.4668 0.4695 0.6026 0.040 Uiso 1 1 calc R U . . .
C213 C 0.4594(3) 0.3660(3) 0.64499(13) 0.0316(12) Uani 1 1 d D . . . .
C214 C 0.4491(4) 0.2639(4) 0.65265(13) 0.0323(12) Uani 1 1 d . . . . .
H214 H 0.4491 0.2434 0.6782 0.039 Uiso 1 1 calc R U . . .
C215 C 0.4419(4) 0.3606(4) 0.53929(15) 0.0405(13) Uani 1 1 d . . . . .
F7 F 0.3648(3) 0.3175(2) 0.51765(8) 0.0560(9) Uani 1 1 d . U . . .
F8 F 0.5275(3) 0.3336(3) 0.52431(9) 0.0708(10) Uani 1 1 d . U . . .
F9 F 0.4329(3) 0.4603(2) 0.53412(8) 0.0554(9) Uani 1 1 d . U . . .
C216 C 0.4703(4) 0.4412(4) 0.67665(15) 0.0470(15) Uani 1 1 d D . . . .
F10 F 0.5252(6) 0.5215(4) 0.66927(13) 0.085(2) Uani 0.812(8) 1 d D U P A 1
F11 F 0.3806(4) 0.4763(6) 0.68474(19) 0.098(2) Uani 0.812(8) 1 d D U P A 1
F12 F 0.5148(6) 0.4032(3) 0.70803(12) 0.086(2) Uani 0.812(8) 1 d D U P A 1
F110 F 0.4118(18) 0.4179(14) 0.7033(4) 0.075(6) Uani 0.188(8) 1 d D U P A 2
F111 F 0.5644(9) 0.4447(17) 0.6928(6) 0.091(6) Uani 0.188(8) 1 d D U P A 2
F112 F 0.446(2) 0.5341(6) 0.6660(4) 0.061(5) Uani 0.188(8) 1 d D U P A 2
C217 C 0.3043(4) 0.0455(3) 0.63345(13) 0.0293(11) Uani 1 1 d . . . . .
C218 C 0.2445(4) 0.0218(3) 0.59993(13) 0.0306(11) Uani 1 1 d . . . . .
H218 H 0.2763 0.0191 0.5771 0.037 Uiso 1 1 calc R U . . .
C219 C 0.1407(4) 0.0021(4) 0.59883(13) 0.0323(12) Uani 1 1 d . . . . .
C220 C 0.0919(4) 0.0060(3) 0.63139(14) 0.0326(12) Uani 1 1 d . . . . .
H220 H 0.0210 -0.0081 0.6308 0.039 Uiso 1 1 calc R U . . .
C221 C 0.1474(4) 0.0305(3) 0.66461(13) 0.0299(11) Uani 1 1 d . . . . .
C222 C 0.2519(4) 0.0502(3) 0.66572(13) 0.0298(11) Uani 1 1 d . . . . .
H222 H 0.2885 0.0674 0.6891 0.036 Uiso 1 1 calc R U . . .
C223 C 0.0835(4) -0.0281(4) 0.56241(16) 0.0419(14) Uani 1 1 d . . . . .
F13 F 0.1096(3) 0.0248(4) 0.53357(9) 0.0937(14) Uani 1 1 d . U . . .
F14 F -0.0167(3) -0.0139(3) 0.56194(10) 0.0819(12) Uani 1 1 d . U . . .
F15 F 0.0945(4) -0.1235(3) 0.55493(11) 0.1070(16) Uani 1 1 d . U . . .
C224 C 0.0951(4) 0.0368(4) 0.69974(15) 0.0415(13) Uani 1 1 d . . . . .
F16 F 0.0187(3) -0.0291(3) 0.70064(10) 0.0813(12) Uani 1 1 d . U . . .
F17 F 0.0552(4) 0.1252(3) 0.70511(11) 0.1054(16) Uani 1 1 d . U . . .
F18 F 0.1553(3) 0.0171(4) 0.73045(10) 0.1008(15) Uani 1 1 d . U . . .
C225 C 0.4753(4) -0.0059(3) 0.60213(12) 0.0278(11) Uani 1 1 d . . . . .
C226 C 0.4402(4) -0.1064(4) 0.59839(13) 0.0322(12) Uani 1 1 d . . . . .
H226 H 0.3886 -0.1282 0.6135 0.039 Uiso 1 1 calc R U . . .
C227 C 0.4772(4) -0.1755(4) 0.57366(14) 0.0357(12) Uani 1 1 d . . . . .
C228 C 0.5525(4) -0.1450(4) 0.55110(14) 0.0400(13) Uani 1 1 d . . . . .
H228 H 0.5778 -0.1910 0.5337 0.048 Uiso 1 1 calc R U . . .
C229 C 0.5900(4) -0.0472(4) 0.55440(13) 0.0357(12) Uani 1 1 d D . . . .
C230 C 0.5519(4) 0.0197(4) 0.57986(13) 0.0326(12) Uani 1 1 d . . . . .
H230 H 0.5799 0.0863 0.5821 0.039 Uiso 1 1 calc R U . . .
C231 C 0.4338(5) -0.2797(4) 0.57048(18) 0.0466(14) Uani 1 1 d . . . . .
F19 F 0.4971(3) -0.3472(2) 0.55878(11) 0.0749(11) Uani 1 1 d . U . . .
F20 F 0.3530(3) -0.2850(3) 0.54587(13) 0.0977(14) Uani 1 1 d . U . . .
F21 F 0.4058(4) -0.3143(3) 0.60228(12) 0.1045(16) Uani 1 1 d . U . . .
C232 C 0.6694(4) -0.0131(4) 0.53031(14) 0.0502(15) Uani 1 1 d D . . . .
F22 F 0.7303(6) 0.0567(7) 0.5458(2) 0.081(3) Uani 0.556(9) 1 d D U P B 1
F23 F 0.7353(6) -0.0906(5) 0.5251(3) 0.084(3) Uani 0.556(9) 1 d D U P B 1
F24 F 0.6375(5) 0.0149(11) 0.49704(19) 0.102(4) Uani 0.556(9) 1 d D U P B 1
F124 F 0.7595(5) -0.0018(11) 0.5471(3) 0.088(4) Uani 0.444(9) 1 d D U P B 2
F123 F 0.6481(8) 0.0820(6) 0.5165(3) 0.087(4) Uani 0.444(9) 1 d D U P B 2
F122 F 0.6754(10) -0.0656(8) 0.4997(3) 0.085(4) Uani 0.444(9) 1 d D U P B 2

loop_
_atom_site_aniso_label
_atom_site_aniso_U_11
_atom_site_aniso_U_22
_atom_site_aniso_U_33
_atom_site_aniso_U_23
_atom_site_aniso_U_13
_atom_site_aniso_U_12
Rh1 0.0331(2) 0.0305(2) 0.0305(2) 0.00079(18) 0.00363(17) 0.00045(19)
C1 0.045(3) 0.034(3) 0.043(3) -0.001(3) 0.000(3) -0.008(3)
C2 0.057(4) 0.039(3) 0.047(4) -0.008(3) 0.005(3) -0.001(3)
C3 0.036(3) 0.081(4) 0.032(3) 0.004(3) -0.004(3) -0.002(3)
C4 0.031(3) 0.044(3) 0.045(3) 0.000(3) -0.006(3) -0.010(3)
C5 0.037(3) 0.041(3) 0.052(4) -0.006(3) 0.012(3) -0.010(3)
C6 0.066(4) 0.040(3) 0.072(4) 0.009(3) 0.008(3) -0.004(3)
C7 0.070(5) 0.049(4) 0.061(4) -0.015(3) 0.015(3) 0.001(3)
C8 0.066(4) 0.065(4) 0.039(3) -0.006(3) -0.007(3) 0.008(3)
C9 0.032(3) 0.043(3) 0.061(4) -0.004(3) -0.007(3) 0.003(3)
C10 0.053(4) 0.055(4) 0.055(4) 0.000(3) 0.016(3) -0.003(3)
B1 0.054(5) 0.046(4) 0.049(4) 0.006(3) 0.013(4) -0.006(4)
P1 0.0318(8) 0.0306(7) 0.0317(7) 0.0021(6) 0.0019(6) -0.0020(6)
C11 0.033(3) 0.031(3) 0.035(3) 0.003(2) -0.002(2) 0.003(2)
C12 0.039(3) 0.052(4) 0.046(3) 0.003(3) 0.009(3) 0.005(3)
C13 0.035(3) 0.065(4) 0.058(4) -0.002(3) 0.008(3) 0.005(3)
C14 0.056(4) 0.061(4) 0.066(4) -0.015(3) 0.003(3) 0.018(3)
C15 0.061(4) 0.038(3) 0.073(4) -0.003(3) -0.004(3) 0.011(3)
C16 0.044(3) 0.025(3) 0.048(3) 0.000(2) -0.001(3) 0.006(2)
C17 0.030(3) 0.035(3) 0.042(3) 0.002(2) -0.002(2) -0.001(2)
C18 0.044(3) 0.047(3) 0.039(3) 0.001(3) -0.007(3) -0.006(3)
C19 0.058(4) 0.073(4) 0.046(4) -0.001(3) -0.023(3) -0.005(4)
C20 0.066(4) 0.062(4) 0.074(5) -0.004(4) -0.035(4) -0.016(4)
C21 0.043(4) 0.058(4) 0.092(5) 0.000(4) -0.007(4) -0.024(3)
C22 0.041(3) 0.044(3) 0.054(4) 0.005(3) 0.004(3) -0.011(3)
P2 0.0414(9) 0.0489(9) 0.0563(10) 0.0060(8) 0.0078(7) 0.0114(8)
C23 0.037(3) 0.069(4) 0.063(4) 0.021(3) 0.003(3) 0.011(3)
C24 0.032(3) 0.080(5) 0.070(4) 0.017(4) 0.007(3) 0.011(3)
C25 0.062(4) 0.062(4) 0.098(5) -0.007(4) 0.014(4) 0.024(4)
B200 0.026(3) 0.024(3) 0.039(3) 0.001(3) 0.006(3) -0.002(2)
C201 0.029(3) 0.023(3) 0.029(3) -0.004(2) 0.006(2) 0.001(2)
C202 0.036(3) 0.028(3) 0.027(3) -0.004(2) 0.003(2) -0.004(2)
C203 0.035(3) 0.030(3) 0.039(3) -0.004(3) 0.010(2) 0.000(2)
C204 0.029(3) 0.047(3) 0.035(3) 0.005(3) 0.002(2) 0.006(3)
C205 0.035(3) 0.037(3) 0.043(3) 0.009(2) 0.013(3) 0.004(2)
C206 0.027(3) 0.032(3) 0.037(3) 0.001(2) 0.003(2) -0.003(2)
C207 0.041(4) 0.049(4) 0.049(4) 0.005(3) -0.007(3) -0.006(3)
F1 0.044(2) 0.125(3) 0.063(2) -0.001(2) 0.0080(18) -0.036(2)
F2 0.065(3) 0.058(2) 0.118(3) -0.022(2) -0.011(2) -0.012(2)
F3 0.065(2) 0.089(3) 0.085(3) 0.028(2) -0.037(2) -0.025(2)
C208 0.041(4) 0.052(4) 0.049(4) 0.021(3) 0.003(3) 0.003(3)
F4 0.059(2) 0.094(3) 0.073(2) 0.050(2) -0.0106(19) -0.014(2)
F5 0.041(2) 0.070(2) 0.055(2) 0.0258(17) 0.0067(15) -0.0099(16)
F6 0.173(5) 0.032(2) 0.115(3) 0.008(2) 0.089(3) -0.003(2)
C209 0.020(3) 0.031(3) 0.034(3) -0.004(2) 0.004(2) 0.001(2)
C210 0.022(3) 0.023(2) 0.038(3) -0.005(2) 0.000(2) 0.000(2)
C211 0.027(3) 0.029(3) 0.032(3) -0.001(2) 0.004(2) 0.002(2)
C212 0.035(3) 0.024(3) 0.039(3) 0.000(2) 0.003(2) -0.001(2)
C213 0.034(3) 0.026(3) 0.035(3) -0.007(2) 0.006(2) 0.004(2)
C214 0.032(3) 0.039(3) 0.026(3) -0.004(2) 0.004(2) 0.004(2)
C215 0.047(4) 0.030(3) 0.043(3) 0.001(3) 0.000(3) -0.002(3)
F7 0.082(2) 0.0464(19) 0.0371(18) 0.0028(15) -0.0093(17) -0.0169(18)
F8 0.081(3) 0.083(3) 0.053(2) 0.0139(19) 0.0307(19) 0.018(2)
F9 0.083(2) 0.0353(19) 0.0454(19) 0.0085(14) -0.0040(17) -0.0086(17)
C216 0.063(4) 0.031(3) 0.046(4) -0.007(3) -0.002(3) 0.005(3)
F10 0.127(6) 0.059(3) 0.069(3) -0.030(3) 0.019(3) -0.044(3)
F11 0.080(4) 0.116(5) 0.098(4) -0.075(4) 0.005(3) 0.025(3)
F12 0.147(5) 0.050(3) 0.054(3) -0.018(2) -0.035(3) 0.003(3)
F110 0.109(11) 0.069(10) 0.052(9) -0.031(8) 0.027(9) -0.003(9)
F111 0.104(11) 0.077(11) 0.083(10) -0.051(9) -0.035(9) -0.011(9)
F112 0.097(11) 0.024(8) 0.061(9) -0.023(7) 0.009(9) 0.000(8)
C217 0.032(3) 0.023(3) 0.034(3) 0.000(2) 0.004(2) 0.004(2)
C218 0.034(3) 0.025(3) 0.033(3) 0.001(2) 0.006(2) 0.005(2)
C219 0.037(3) 0.025(3) 0.033(3) 0.002(2) -0.003(2) -0.002(2)
C220 0.025(3) 0.028(3) 0.045(3) -0.001(2) 0.001(2) 0.000(2)
C221 0.029(3) 0.028(3) 0.033(3) 0.000(2) 0.005(2) 0.001(2)
C222 0.031(3) 0.022(2) 0.036(3) -0.005(2) -0.001(2) 0.000(2)
C223 0.034(3) 0.046(4) 0.045(4) -0.005(3) 0.000(3) -0.001(3)
F13 0.083(3) 0.156(4) 0.038(2) 0.017(2) -0.0141(19) -0.059(3)
F14 0.046(2) 0.132(3) 0.064(2) -0.019(2) -0.0187(18) -0.007(2)
F15 0.154(4) 0.061(3) 0.093(3) -0.044(2) -0.058(3) 0.022(3)
C224 0.034(3) 0.045(4) 0.046(4) -0.008(3) 0.008(3) -0.006(3)
F16 0.076(3) 0.105(3) 0.069(2) -0.029(2) 0.043(2) -0.046(2)
F17 0.173(5) 0.060(2) 0.098(3) -0.004(2) 0.090(3) 0.027(3)
F18 0.056(2) 0.208(5) 0.040(2) 0.017(3) 0.0123(19) -0.008(3)
C225 0.032(3) 0.023(3) 0.027(3) 0.003(2) -0.005(2) 0.002(2)
C226 0.030(3) 0.033(3) 0.034(3) -0.001(2) 0.004(2) 0.002(2)
C227 0.040(3) 0.033(3) 0.033(3) -0.005(2) -0.002(3) 0.003(2)
C228 0.042(3) 0.043(3) 0.033(3) -0.012(3) -0.002(3) 0.011(3)
C229 0.029(3) 0.043(3) 0.035(3) 0.002(3) 0.004(2) 0.004(3)
C230 0.031(3) 0.032(3) 0.034(3) 0.002(2) 0.000(2) -0.001(2)
C231 0.053(4) 0.029(3) 0.058(4) -0.005(3) 0.003(3) 0.010(3)
F19 0.086(3) 0.0319(19) 0.108(3) -0.0168(19) 0.018(2) 0.0107(18)
F20 0.073(3) 0.045(2) 0.164(4) -0.010(2) -0.051(3) -0.006(2)
F21 0.191(5) 0.045(2) 0.087(3) -0.017(2) 0.062(3) -0.048(3)
C232 0.040(4) 0.054(4) 0.057(4) -0.005(3) 0.012(3) 0.004(3)
F22 0.067(5) 0.097(6) 0.088(6) -0.025(5) 0.046(5) -0.034(5)
F23 0.074(5) 0.083(5) 0.105(7) 0.007(5) 0.056(5) 0.022(4)
F24 0.064(5) 0.195(10) 0.045(5) 0.052(6) 0.001(4) 0.012(6)
F124 0.042(5) 0.147(10) 0.074(6) 0.044(7) 0.002(5) -0.015(6)
F123 0.074(6) 0.111(7) 0.084(7) 0.035(6) 0.051(6) 0.013(6)
F122 0.111(8) 0.101(7) 0.053(6) -0.023(6) 0.052(6) -0.035(6)

_geom_special_details            
;
 All esds (except the esd in the dihedral angle between two l.s. planes)
 are estimated using the full covariance matrix.  The cell esds are taken
 into account individually in the estimation of esds in distances, angles
 and torsion angles; correlations between esds in cell parameters are only
 used when they are defined by crystal symmetry.  An approximate (isotropic)
 treatment of cell esds is used for estimating esds involving l.s. planes.
;

loop_
_geom_bond_atom_site_label_1
_geom_bond_atom_site_label_2
_geom_bond_distance
_geom_bond_site_symmetry_2
_geom_bond_publ_flag
Rh1 C1 2.228(5) . ?
Rh1 C3 2.226(5) . ?
Rh1 C2 2.240(5) . ?
Rh1 C4 2.252(5) . ?
Rh1 C5 2.253(5) . ?
Rh1 P2 2.2878(16) . ?
Rh1 P1 2.3425(14) . ?
Rh1 B1 2.468(7) . ?
Rh1 H1 1.547(19) . ?
C1 C2 1.427(7) . ?
C1 C5 1.452(7) . ?
C1 C6 1.491(7) . ?
C2 C3 1.453(8) . ?
C2 C7 1.513(7) . ?
C3 C4 1.418(7) . ?
C3 C8 1.475(7) . ?
C4 C5 1.451(7) . ?
C4 C9 1.473(7) . ?
C5 C10 1.494(7) . ?
C6 H6A 0.9800 . ?
C6 H6B 0.9800 . ?
C6 H6C 0.9800 . ?
C7 H7A 0.9800 . ?
C7 H7B 0.9800 . ?
C7 H7C 0.9800 . ?
C8 H8A 0.9800 . ?
C8 H8B 0.9800 . ?
C8 H8C 0.9800 . ?
C9 H9A 0.9800 . ?
C9 H9B 0.9800 . ?
C9 H9C 0.9800 . ?
C10 H10A 0.9800 . ?
C10 H10B 0.9800 . ?
C10 H10C 0.9800 . ?
B1 P1 1.910(7) . ?
B1 H1 1.405(19) . ?
B1 H2 1.174(19) . ?
B1 H3 1.150(19) . ?
P1 C11 1.842(5) . ?
P1 C17 1.844(5) . ?
C11 C16 1.528(6) . ?
C11 C12 1.527(7) . ?
C11 H11 1.0000 . ?
C12 C13 1.515(7) . ?
C12 H12A 0.9900 . ?
C12 H12B 0.9900 . ?
C13 C14 1.514(8) . ?
C13 H13A 0.9900 . ?
C13 H13B 0.9900 . ?
C14 C15 1.523(8) . ?
C14 H14A 0.9900 . ?
C14 H14B 0.9900 . ?
C15 C16 1.527(7) . ?
C15 H15A 0.9900 . ?
C15 H15B 0.9900 . ?
C16 H16A 0.9900 . ?
C16 H16B 0.9900 . ?
C17 C18 1.530(7) . ?
C17 C22 1.549(7) . ?
C17 H17 1.0000 . ?
C18 C19 1.522(7) . ?
C18 H18A 0.9900 . ?
C18 H18B 0.9900 . ?
C19 C20 1.520(8) . ?
C19 H19A 0.9900 . ?
C19 H19B 0.9900 . ?
C20 C21 1.508(9) . ?
C20 H20A 0.9900 . ?
C20 H20B 0.9900 . ?
C21 C22 1.539(8) . ?
C21 H21A 0.9900 . ?
C21 H21B 0.9900 . ?
C22 H22A 0.9900 . ?
C22 H22B 0.9900 . ?
P2 C24 1.804(6) . ?
P2 C23 1.807(6) . ?
P2 C25 1.813(6) . ?
C23 H23A 0.9800 . ?
C23 H23B 0.9800 . ?
C23 H23C 0.9800 . ?
C24 H24A 0.9800 . ?
C24 H24B 0.9800 . ?
C24 H24C 0.9800 . ?
C25 H25A 0.9800 . ?
C25 H25B 0.9800 . ?
C25 H25C 0.9800 . ?
B200 C209 1.623(7) . ?
B200 C217 1.643(7) . ?
B200 C225 1.648(7) . ?
B200 C201 1.652(7) . ?
C201 C202 1.391(6) . ?
C201 C206 1.408(6) . ?
C202 C203 1.411(7) . ?
C202 H202 0.9500 . ?
C203 C204 1.368(7) . ?
C203 C207 1.480(7) . ?
C204 C205 1.374(7) . ?
C204 H204 0.9500 . ?
C205 C206 1.395(7) . ?
C205 C208 1.495(7) . ?
C206 H206 0.9500 . ?
C207 F3 1.311(6) . ?
C207 F1 1.317(6) . ?
C207 F2 1.340(6) . ?
C208 F6 1.284(6) . ?
C208 F5 1.320(6) . ?
C208 F4 1.361(6) . ?
C209 C210 1.411(6) . ?
C209 C214 1.408(6) . ?
C210 C211 1.391(6) . ?
C210 H210 0.9500 . ?
C211 C212 1.372(6) . ?
C211 C215 1.499(7) . ?
C212 C213 1.388(6) . ?
C212 H212 0.9500 . ?
C213 C214 1.378(6) . ?
C213 C216 1.497(7) . ?
C214 H214 0.9500 . ?
C215 F9 1.327(5) . ?
C215 F8 1.339(6) . ?
C215 F7 1.341(6) . ?
C216 F11 1.324(5) . ?
C216 F12 1.312(5) . ?
C216 F111 1.316(7) . ?
C216 F110 1.315(7) . ?
C216 F112 1.310(7) . ?
C216 F10 1.320(5) . ?
C217 C222 1.398(6) . ?
C217 C218 1.403(6) . ?
C218 C219 1.387(7) . ?
C218 H218 0.9500 . ?
C219 C220 1.380(7) . ?
C219 C223 1.492(7) . ?
C220 C221 1.370(6) . ?
C220 H220 0.9500 . ?
C221 C222 1.395(6) . ?
C221 C224 1.488(7) . ?
C222 H222 0.9500 . ?
C223 F15 1.293(6) . ?
C223 F13 1.313(6) . ?
C223 F14 1.331(6) . ?
C224 F17 1.296(6) . ?
C224 F18 1.316(6) . ?
C224 F16 1.328(6) . ?
C225 C230 1.382(6) . ?
C225 C226 1.401(6) . ?
C226 C227 1.386(6) . ?
C226 H226 0.9500 . ?
C227 C228 1.393(7) . ?
C227 C231 1.484(7) . ?
C228 C229 1.377(7) . ?
C228 H228 0.9500 . ?
C229 C230 1.391(6) . ?
C229 C232 1.483(7) . ?
C230 H230 0.9500 . ?
C231 F21 1.307(6) . ?
C231 F20 1.315(6) . ?
C231 F19 1.312(6) . ?
C232 F24 1.275(6) . ?
C232 F124 1.285(6) . ?
C232 F122 1.301(6) . ?
C232 F22 1.305(6) . ?
C232 F123 1.363(6) . ?
C232 F23 1.361(6) . ?

loop_
_geom_angle_atom_site_label_1
_geom_angle_atom_site_label_2
_geom_angle_atom_site_label_3
_geom_angle
_geom_angle_site_symmetry_1
_geom_angle_site_symmetry_3
_geom_angle_publ_flag
C1 Rh1 C3 62.9(2) . . ?
C1 Rh1 C2 37.26(19) . . ?
C3 Rh1 C2 38.0(2) . . ?
C1 Rh1 C4 62.63(19) . . ?
C3 Rh1 C4 36.91(19) . . ?
C2 Rh1 C4 62.4(2) . . ?
C1 Rh1 C5 37.82(19) . . ?
C3 Rh1 C5 62.7(2) . . ?
C2 Rh1 C5 62.8(2) . . ?
C4 Rh1 C5 37.56(18) . . ?
C1 Rh1 P2 96.39(15) . . ?
C3 Rh1 P2 136.39(17) . . ?
C2 Rh1 P2 102.19(16) . . ?
C4 Rh1 P2 158.98(14) . . ?
C5 Rh1 P2 124.06(15) . . ?
C1 Rh1 P1 141.49(14) . . ?
C3 Rh1 P1 126.74(17) . . ?
C2 Rh1 P1 163.87(15) . . ?
C4 Rh1 P1 102.05(14) . . ?
C5 Rh1 P1 108.07(14) . . ?
P2 Rh1 P1 93.94(6) . . ?
C1 Rh1 B1 165.6(2) . . ?
C3 Rh1 B1 102.7(2) . . ?
C2 Rh1 B1 130.4(2) . . ?
C4 Rh1 B1 106.5(2) . . ?
C5 Rh1 B1 137.9(2) . . ?
P2 Rh1 B1 94.34(19) . . ?
P1 Rh1 B1 46.70(16) . . ?
C1 Rh1 H1 141.7(10) . . ?
C3 Rh1 H1 92.4(16) . . ?
C2 Rh1 H1 105.5(11) . . ?
C4 Rh1 H1 115.2(17) . . ?
C5 Rh1 H1 152.6(17) . . ?
P2 Rh1 H1 81.6(16) . . ?
P1 Rh1 H1 76.5(9) . . ?
B1 Rh1 H1 31.5(8) . . ?
C2 C1 C5 108.7(5) . . ?
C2 C1 C6 127.1(5) . . ?
C5 C1 C6 123.0(5) . . ?
C2 C1 Rh1 71.8(3) . . ?
C5 C1 Rh1 72.1(3) . . ?
C6 C1 Rh1 131.7(4) . . ?
C1 C2 C3 107.6(5) . . ?
C1 C2 C7 127.0(5) . . ?
C3 C2 C7 124.6(5) . . ?
C1 C2 Rh1 70.9(3) . . ?
C3 C2 Rh1 70.5(3) . . ?
C7 C2 Rh1 132.4(4) . . ?
C4 C3 C2 108.3(5) . . ?
C4 C3 C8 126.4(5) . . ?
C2 C3 C8 125.0(5) . . ?
C4 C3 Rh1 72.6(3) . . ?
C2 C3 Rh1 71.6(3) . . ?
C8 C3 Rh1 127.3(4) . . ?
C3 C4 C5 108.8(5) . . ?
C3 C4 C9 123.0(5) . . ?
C5 C4 C9 127.4(5) . . ?
C3 C4 Rh1 70.5(3) . . ?
C5 C4 Rh1 71.3(3) . . ?
C9 C4 Rh1 132.5(4) . . ?
C4 C5 C1 106.7(4) . . ?
C4 C5 C10 127.8(5) . . ?
C1 C5 C10 124.4(5) . . ?
C4 C5 Rh1 71.2(3) . . ?
C1 C5 Rh1 70.1(3) . . ?
C10 C5 Rh1 133.1(4) . . ?
C1 C6 H6A 109.5 . . ?
C1 C6 H6B 109.5 . . ?
H6A C6 H6B 109.5 . . ?
C1 C6 H6C 109.5 . . ?
H6A C6 H6C 109.5 . . ?
H6B C6 H6C 109.5 . . ?
C2 C7 H7A 109.5 . . ?
C2 C7 H7B 109.5 . . ?
H7A C7 H7B 109.5 . . ?
C2 C7 H7C 109.5 . . ?
H7A C7 H7C 109.5 . . ?
H7B C7 H7C 109.5 . . ?
C3 C8 H8A 109.5 . . ?
C3 C8 H8B 109.5 . . ?
H8A C8 H8B 109.5 . . ?
C3 C8 H8C 109.5 . . ?
H8A C8 H8C 109.5 . . ?
H8B C8 H8C 109.5 . . ?
C4 C9 H9A 109.5 . . ?
C4 C9 H9B 109.5 . . ?
H9A C9 H9B 109.5 . . ?
C4 C9 H9C 109.5 . . ?
H9A C9 H9C 109.5 . . ?
H9B C9 H9C 109.5 . . ?
C5 C10 H10A 109.5 . . ?
C5 C10 H10B 109.5 . . ?
H10A C10 H10B 109.5 . . ?
C5 C10 H10C 109.5 . . ?
H10A C10 H10C 109.5 . . ?
H10B C10 H10C 109.5 . . ?
P1 B1 Rh1 63.19(19) . . ?
P1 B1 H1 96.1(11) . . ?
Rh1 B1 H1 35.1(9) . . ?
P1 B1 H2 111(2) . . ?
Rh1 B1 H2 106(2) . . ?
H1 B1 H2 106(3) . . ?
P1 B1 H3 116(2) . . ?
Rh1 B1 H3 121(2) . . ?
H1 B1 H3 97(3) . . ?
H2 B1 H3 124(3) . . ?
C11 P1 C17 110.0(2) . . ?
C11 P1 B1 109.3(3) . . ?
C17 P1 B1 118.3(3) . . ?
C11 P1 Rh1 120.08(16) . . ?
C17 P1 Rh1 122.60(17) . . ?
B1 P1 Rh1 70.1(2) . . ?
C16 C11 C12 110.6(4) . . ?
C16 C11 P1 112.6(3) . . ?
C12 C11 P1 118.7(3) . . ?
C16 C11 H11 104.5 . . ?
C12 C11 H11 104.5 . . ?
P1 C11 H11 104.5 . . ?
C13 C12 C11 110.7(4) . . ?
C13 C12 H12A 109.5 . . ?
C11 C12 H12A 109.5 . . ?
C13 C12 H12B 109.5 . . ?
C11 C12 H12B 109.5 . . ?
H12A C12 H12B 108.1 . . ?
C12 C13 C14 112.1(5) . . ?
C12 C13 H13A 109.2 . . ?
C14 C13 H13A 109.2 . . ?
C12 C13 H13B 109.2 . . ?
C14 C13 H13B 109.2 . . ?
H13A C13 H13B 107.9 . . ?
C13 C14 C15 111.0(5) . . ?
C13 C14 H14A 109.4 . . ?
C15 C14 H14A 109.4 . . ?
C13 C14 H14B 109.4 . . ?
C15 C14 H14B 109.4 . . ?
H14A C14 H14B 108.0 . . ?
C14 C15 C16 111.2(5) . . ?
C14 C15 H15A 109.4 . . ?
C16 C15 H15A 109.4 . . ?
C14 C15 H15B 109.4 . . ?
C16 C15 H15B 109.4 . . ?
H15A C15 H15B 108.0 . . ?
C11 C16 C15 110.9(4) . . ?
C11 C16 H16A 109.5 . . ?
C15 C16 H16A 109.5 . . ?
C11 C16 H16B 109.5 . . ?
C15 C16 H16B 109.5 . . ?
H16A C16 H16B 108.1 . . ?
C18 C17 C22 110.4(4) . . ?
C18 C17 P1 114.3(3) . . ?
C22 C17 P1 113.9(3) . . ?
C18 C17 H17 105.8 . . ?
C22 C17 H17 105.8 . . ?
P1 C17 H17 105.8 . . ?
C19 C18 C17 111.1(5) . . ?
C19 C18 H18A 109.4 . . ?
C17 C18 H18A 109.4 . . ?
C19 C18 H18B 109.4 . . ?
C17 C18 H18B 109.4 . . ?
H18A C18 H18B 108.0 . . ?
C20 C19 C18 110.3(5) . . ?
C20 C19 H19A 109.6 . . ?
C18 C19 H19A 109.6 . . ?
C20 C19 H19B 109.6 . . ?
C18 C19 H19B 109.6 . . ?
H19A C19 H19B 108.1 . . ?
C21 C20 C19 111.9(5) . . ?
C21 C20 H20A 109.2 . . ?
C19 C20 H20A 109.2 . . ?
C21 C20 H20B 109.2 . . ?
C19 C20 H20B 109.2 . . ?
H20A C20 H20B 107.9 . . ?
C20 C21 C22 111.1(5) . . ?
C20 C21 H21A 109.4 . . ?
C22 C21 H21A 109.4 . . ?
C20 C21 H21B 109.4 . . ?
C22 C21 H21B 109.4 . . ?
H21A C21 H21B 108.0 . . ?
C21 C22 C17 109.7(4) . . ?
C21 C22 H22A 109.7 . . ?
C17 C22 H22A 109.7 . . ?
C21 C22 H22B 109.7 . . ?
C17 C22 H22B 109.7 . . ?
H22A C22 H22B 108.2 . . ?
C24 P2 C23 104.4(3) . . ?
C24 P2 C25 98.1(3) . . ?
C23 P2 C25 102.7(3) . . ?
C24 P2 Rh1 116.7(2) . . ?
C23 P2 Rh1 117.58(19) . . ?
C25 P2 Rh1 114.7(2) . . ?
P2 C23 H23A 109.5 . . ?
P2 C23 H23B 109.5 . . ?
H23A C23 H23B 109.5 . . ?
P2 C23 H23C 109.5 . . ?
H23A C23 H23C 109.5 . . ?
H23B C23 H23C 109.5 . . ?
P2 C24 H24A 109.5 . . ?
P2 C24 H24B 109.5 . . ?
H24A C24 H24B 109.5 . . ?
P2 C24 H24C 109.5 . . ?
H24A C24 H24C 109.5 . . ?
H24B C24 H24C 109.5 . . ?
P2 C25 H25A 109.5 . . ?
P2 C25 H25B 109.5 . . ?
H25A C25 H25B 109.5 . . ?
P2 C25 H25C 109.5 . . ?
H25A C25 H25C 109.5 . . ?
H25B C25 H25C 109.5 . . ?
C209 B200 C217 106.6(4) . . ?
C209 B200 C225 113.3(4) . . ?
C217 B200 C225 109.7(4) . . ?
C209 B200 C201 110.9(4) . . ?
C217 B200 C201 113.6(4) . . ?
C225 B200 C201 102.8(4) . . ?
C202 C201 C206 114.8(4) . . ?
C202 C201 B200 122.0(4) . . ?
C206 C201 B200 122.7(4) . . ?
C201 C202 C203 123.4(4) . . ?
C201 C202 H202 118.3 . . ?
C203 C202 H202 118.3 . . ?
C204 C203 C202 119.3(5) . . ?
C204 C203 C207 122.2(5) . . ?
C202 C203 C207 118.5(4) . . ?
C203 C204 C205 119.7(5) . . ?
C203 C204 H204 120.2 . . ?
C205 C204 H204 120.2 . . ?
C204 C205 C206 120.6(4) . . ?
C204 C205 C208 121.7(5) . . ?
C206 C205 C208 117.6(5) . . ?
C205 C206 C201 122.2(4) . . ?
C205 C206 H206 118.9 . . ?
C201 C206 H206 118.9 . . ?
F3 C207 F1 107.1(5) . . ?
F3 C207 F2 105.1(5) . . ?
F1 C207 F2 104.9(5) . . ?
F3 C207 C203 113.8(5) . . ?
F1 C207 C203 113.1(5) . . ?
F2 C207 C203 112.1(5) . . ?
F6 C208 F5 108.0(5) . . ?
F6 C208 F4 106.1(5) . . ?
F5 C208 F4 104.3(4) . . ?
F6 C208 C205 113.7(5) . . ?
F5 C208 C205 112.5(5) . . ?
F4 C208 C205 111.5(5) . . ?
C210 C209 C214 114.7(4) . . ?
C210 C209 B200 121.6(4) . . ?
C214 C209 B200 123.6(4) . . ?
C211 C210 C209 121.7(4) . . ?
C211 C210 H210 119.1 . . ?
C209 C210 H210 119.1 . . ?
C212 C211 C210 121.5(4) . . ?
C212 C211 C215 120.7(4) . . ?
C210 C211 C215 117.7(4) . . ?
C211 C212 C213 118.4(4) . . ?
C211 C212 H212 120.8 . . ?
C213 C212 H212 120.8 . . ?
C214 C213 C212 120.3(4) . . ?
C214 C213 C216 119.8(4) . . ?
C212 C213 C216 119.9(4) . . ?
C213 C214 C209 123.3(4) . . ?
C213 C214 H214 118.4 . . ?
C209 C214 H214 118.4 . . ?
F9 C215 F8 105.9(4) . . ?
F9 C215 F7 106.6(4) . . ?
F8 C215 F7 106.1(4) . . ?
F9 C215 C211 113.6(4) . . ?
F8 C215 C211 112.3(4) . . ?
F7 C215 C211 112.0(4) . . ?
F11 C216 F12 106.4(5) . . ?
F111 C216 F110 106.4(6) . . ?
F111 C216 F112 106.7(6) . . ?
F110 C216 F112 106.5(6) . . ?
F11 C216 F10 106.3(4) . . ?
F12 C216 F10 105.4(4) . . ?
F11 C216 C213 111.7(4) . . ?
F12 C216 C213 113.4(4) . . ?
F111 C216 C213 111.9(6) . . ?
F110 C216 C213 111.8(6) . . ?
F112 C216 C213 113.1(6) . . ?
F10 C216 C213 113.1(4) . . ?
C222 C217 C218 115.5(4) . . ?
C222 C217 B200 123.8(4) . . ?
C218 C217 B200 120.7(4) . . ?
C219 C218 C217 122.5(4) . . ?
C219 C218 H218 118.8 . . ?
C217 C218 H218 118.8 . . ?
C220 C219 C218 120.3(4) . . ?
C220 C219 C223 120.5(5) . . ?
C218 C219 C223 119.2(5) . . ?
C221 C220 C219 119.0(5) . . ?
C221 C220 H220 120.5 . . ?
C219 C220 H220 120.5 . . ?
C220 C221 C222 120.7(4) . . ?
C220 C221 C224 119.4(4) . . ?
C222 C221 C224 119.9(4) . . ?
C221 C222 C217 122.0(4) . . ?
C221 C222 H222 119.0 . . ?
C217 C222 H222 119.0 . . ?
F15 C223 F13 108.0(5) . . ?
F15 C223 F14 105.2(5) . . ?
F13 C223 F14 104.4(5) . . ?
F15 C223 C219 112.4(5) . . ?
F13 C223 C219 113.2(4) . . ?
F14 C223 C219 113.0(4) . . ?
F17 C224 F18 105.8(5) . . ?
F17 C224 F16 105.2(5) . . ?
F18 C224 F16 104.5(5) . . ?
F17 C224 C221 113.6(5) . . ?
F18 C224 C221 113.6(4) . . ?
F16 C224 C221 113.3(4) . . ?
C230 C225 C226 115.3(4) . . ?
C230 C225 B200 126.3(4) . . ?
C226 C225 B200 118.4(4) . . ?
C227 C226 C225 123.1(5) . . ?
C227 C226 H226 118.5 . . ?
C225 C226 H226 118.5 . . ?
C226 C227 C228 119.4(5) . . ?
C226 C227 C231 119.8(5) . . ?
C228 C227 C231 120.7(5) . . ?
C229 C228 C227 119.2(5) . . ?
C229 C228 H228 120.4 . . ?
C227 C228 H228 120.4 . . ?
C230 C229 C228 119.8(5) . . ?
C230 C229 C232 120.3(4) . . ?
C228 C229 C232 119.9(4) . . ?
C229 C230 C225 123.3(5) . . ?
C229 C230 H230 118.4 . . ?
C225 C230 H230 118.4 . . ?
F21 C231 F20 106.6(5) . . ?
F21 C231 F19 106.2(5) . . ?
F20 C231 F19 104.5(5) . . ?
F21 C231 C227 113.1(5) . . ?
F20 C231 C227 112.4(5) . . ?
F19 C231 C227 113.4(5) . . ?
F124 C232 F122 109.0(6) . . ?
F24 C232 F22 109.0(6) . . ?
F124 C232 F123 102.2(5) . . ?
F122 C232 F123 102.0(5) . . ?
F24 C232 F23 104.4(5) . . ?
F22 C232 F23 102.1(5) . . ?
F24 C232 C229 116.0(5) . . ?
F124 C232 C229 115.8(5) . . ?
F122 C232 C229 115.4(5) . . ?
F22 C232 C229 113.8(5) . . ?
F123 C232 C229 110.7(4) . . ?
F23 C232 C229 110.2(4) . . ?

loop_
_geom_torsion_atom_site_label_1
_geom_torsion_atom_site_label_2
_geom_torsion_atom_site_label_3
_geom_torsion_atom_site_label_4
_geom_torsion
_geom_torsion_site_symmetry_1
_geom_torsion_site_symmetry_2
_geom_torsion_site_symmetry_3
_geom_torsion_site_symmetry_4
_geom_torsion_publ_flag
C5 C1 C2 C3 1.8(6) . . . . ?
C6 C1 C2 C3 169.6(5) . . . . ?
Rh1 C1 C2 C3 -61.3(4) . . . . ?
C5 C1 C2 C7 -167.7(5) . . . . ?
C6 C1 C2 C7 0.2(9) . . . . ?
Rh1 C1 C2 C7 129.3(6) . . . . ?
C5 C1 C2 Rh1 63.0(4) . . . . ?
C6 C1 C2 Rh1 -129.1(6) . . . . ?
C1 C2 C3 C4 -2.2(6) . . . . ?
C7 C2 C3 C4 167.6(5) . . . . ?
Rh1 C2 C3 C4 -63.7(4) . . . . ?
C1 C2 C3 C8 -175.3(5) . . . . ?
C7 C2 C3 C8 -5.6(9) . . . . ?
Rh1 C2 C3 C8 123.1(6) . . . . ?
C1 C2 C3 Rh1 61.6(4) . . . . ?
C7 C2 C3 Rh1 -128.7(6) . . . . ?
C2 C3 C4 C5 1.8(6) . . . . ?
C8 C3 C4 C5 174.8(5) . . . . ?
Rh1 C3 C4 C5 -61.3(4) . . . . ?
C2 C3 C4 C9 -168.3(5) . . . . ?
C8 C3 C4 C9 4.7(9) . . . . ?
Rh1 C3 C4 C9 128.6(5) . . . . ?
C2 C3 C4 Rh1 63.1(4) . . . . ?
C8 C3 C4 Rh1 -123.9(6) . . . . ?
C3 C4 C5 C1 -0.7(6) . . . . ?
C9 C4 C5 C1 168.8(5) . . . . ?
Rh1 C4 C5 C1 -61.5(3) . . . . ?
C3 C4 C5 C10 -168.7(5) . . . . ?
C9 C4 C5 C10 0.8(9) . . . . ?
Rh1 C4 C5 C10 130.4(5) . . . . ?
C3 C4 C5 Rh1 60.8(4) . . . . ?
C9 C4 C5 Rh1 -129.6(5) . . . . ?
C2 C1 C5 C4 -0.7(6) . . . . ?
C6 C1 C5 C4 -169.2(5) . . . . ?
Rh1 C1 C5 C4 62.2(3) . . . . ?
C2 C1 C5 C10 167.9(5) . . . . ?
C6 C1 C5 C10 -0.6(8) . . . . ?
Rh1 C1 C5 C10 -129.2(5) . . . . ?
C2 C1 C5 Rh1 -62.9(4) . . . . ?
C6 C1 C5 Rh1 128.6(5) . . . . ?
C17 P1 C11 C16 57.5(4) . . . . ?
B1 P1 C11 C16 -74.0(4) . . . . ?
Rh1 P1 C11 C16 -151.7(3) . . . . ?
C17 P1 C11 C12 -73.9(4) . . . . ?
B1 P1 C11 C12 154.6(4) . . . . ?
Rh1 P1 C11 C12 76.9(4) . . . . ?
C16 C11 C12 C13 56.2(6) . . . . ?
P1 C11 C12 C13 -171.5(4) . . . . ?
C11 C12 C13 C14 -56.0(6) . . . . ?
C12 C13 C14 C15 55.3(7) . . . . ?
C13 C14 C15 C16 -55.0(7) . . . . ?
C12 C11 C16 C15 -56.5(6) . . . . ?
P1 C11 C16 C15 168.2(4) . . . . ?
C14 C15 C16 C11 56.0(6) . . . . ?
C11 P1 C17 C18 48.7(4) . . . . ?
B1 P1 C17 C18 175.2(4) . . . . ?
Rh1 P1 C17 C18 -101.3(4) . . . . ?
C11 P1 C17 C22 -79.6(4) . . . . ?
B1 P1 C17 C22 47.0(5) . . . . ?
Rh1 P1 C17 C22 130.4(3) . . . . ?
C22 C17 C18 C19 -57.3(6) . . . . ?
P1 C17 C18 C19 172.6(4) . . . . ?
C17 C18 C19 C20 56.8(7) . . . . ?
C18 C19 C20 C21 -56.7(7) . . . . ?
C19 C20 C21 C22 57.0(7) . . . . ?
C20 C21 C22 C17 -56.2(7) . . . . ?
C18 C17 C22 C21 56.3(6) . . . . ?
P1 C17 C22 C21 -173.5(4) . . . . ?
C209 B200 C201 C202 -34.1(6) . . . . ?
C217 B200 C201 C202 -154.2(4) . . . . ?
C225 B200 C201 C202 87.4(5) . . . . ?
C209 B200 C201 C206 154.8(4) . . . . ?
C217 B200 C201 C206 34.7(6) . . . . ?
C225 B200 C201 C206 -83.7(5) . . . . ?
C206 C201 C202 C203 -2.0(7) . . . . ?
B200 C201 C202 C203 -173.8(4) . . . . ?
C201 C202 C203 C204 2.1(7) . . . . ?
C201 C202 C203 C207 -179.6(5) . . . . ?
C202 C203 C204 C205 -1.6(7) . . . . ?
C207 C203 C204 C205 -179.8(5) . . . . ?
C203 C204 C205 C206 1.2(8) . . . . ?
C203 C204 C205 C208 178.7(5) . . . . ?
C204 C205 C206 C201 -1.3(7) . . . . ?
C208 C205 C206 C201 -178.9(5) . . . . ?
C202 C201 C206 C205 1.6(7) . . . . ?
B200 C201 C206 C205 173.3(4) . . . . ?
C204 C203 C207 F3 4.7(8) . . . . ?
C202 C203 C207 F3 -173.5(5) . . . . ?
C204 C203 C207 F1 127.3(5) . . . . ?
C202 C203 C207 F1 -51.0(7) . . . . ?
C204 C203 C207 F2 -114.4(6) . . . . ?
C202 C203 C207 F2 67.3(6) . . . . ?
C204 C205 C208 F6 -105.0(6) . . . . ?
C206 C205 C208 F6 72.6(7) . . . . ?
C204 C205 C208 F5 131.8(5) . . . . ?
C206 C205 C208 F5 -50.6(7) . . . . ?
C204 C205 C208 F4 14.9(7) . . . . ?
C206 C205 C208 F4 -167.5(5) . . . . ?
C217 B200 C209 C210 -86.6(5) . . . . ?
C225 B200 C209 C210 34.2(6) . . . . ?
C201 B200 C209 C210 149.2(4) . . . . ?
C217 B200 C209 C214 89.7(5) . . . . ?
C225 B200 C209 C214 -149.5(4) . . . . ?
C201 B200 C209 C214 -34.5(6) . . . . ?
C214 C209 C210 C211 3.4(6) . . . . ?
B200 C209 C210 C211 180.0(4) . . . . ?
C209 C210 C211 C212 -0.5(7) . . . . ?
C209 C210 C211 C215 176.5(4) . . . . ?
C210 C211 C212 C213 -2.2(7) . . . . ?
C215 C211 C212 C213 -179.1(4) . . . . ?
C211 C212 C213 C214 1.9(7) . . . . ?
C211 C212 C213 C216 -177.0(4) . . . . ?
C212 C213 C214 C209 1.3(7) . . . . ?
C216 C213 C214 C209 -179.9(4) . . . . ?
C210 C209 C214 C213 -3.8(7) . . . . ?
B200 C209 C214 C213 179.7(4) . . . . ?
C212 C211 C215 F9 -14.6(7) . . . . ?
C210 C211 C215 F9 168.4(4) . . . . ?
C212 C211 C215 F8 105.5(5) . . . . ?
C210 C211 C215 F8 -71.5(6) . . . . ?
C212 C211 C215 F7 -135.3(5) . . . . ?
C210 C211 C215 F7 47.7(6) . . . . ?
C214 C213 C216 F11 -90.5(6) . . . . ?
C212 C213 C216 F11 88.4(6) . . . . ?
C214 C213 C216 F12 29.7(7) . . . . ?
C212 C213 C216 F12 -151.4(6) . . . . ?
C214 C213 C216 F111 80.5(15) . . . . ?
C212 C213 C216 F111 -100.6(15) . . . . ?
C214 C213 C216 F110 -38.7(14) . . . . ?
C212 C213 C216 F110 140.2(14) . . . . ?
C214 C213 C216 F112 -158.9(14) . . . . ?
C212 C213 C216 F112 20.0(14) . . . . ?
C214 C213 C216 F10 149.7(6) . . . . ?
C212 C213 C216 F10 -31.4(7) . . . . ?
C209 B200 C217 C222 -91.3(5) . . . . ?
C225 B200 C217 C222 145.6(4) . . . . ?
C201 B200 C217 C222 31.2(6) . . . . ?
C209 B200 C217 C218 87.3(5) . . . . ?
C225 B200 C217 C218 -35.8(6) . . . . ?
C201 B200 C217 C218 -150.2(4) . . . . ?
C222 C217 C218 C219 -1.4(7) . . . . ?
B200 C217 C218 C219 179.9(4) . . . . ?
C217 C218 C219 C220 0.5(7) . . . . ?
C217 C218 C219 C223 -176.7(4) . . . . ?
C218 C219 C220 C221 0.6(7) . . . . ?
C223 C219 C220 C221 177.8(4) . . . . ?
C219 C220 C221 C222 -0.7(7) . . . . ?
C219 C220 C221 C224 178.9(4) . . . . ?
C220 C221 C222 C217 -0.3(7) . . . . ?
C224 C221 C222 C217 -179.9(4) . . . . ?
C218 C217 C222 C221 1.3(6) . . . . ?
B200 C217 C222 C221 180.0(4) . . . . ?
C220 C219 C223 F15 -96.2(6) . . . . ?
C218 C219 C223 F15 81.0(6) . . . . ?
C220 C219 C223 F13 141.1(5) . . . . ?
C218 C219 C223 F13 -41.7(7) . . . . ?
C220 C219 C223 F14 22.7(7) . . . . ?
C218 C219 C223 F14 -160.1(5) . . . . ?
C220 C221 C224 F17 -86.6(6) . . . . ?
C222 C221 C224 F17 92.9(6) . . . . ?
C220 C221 C224 F18 152.4(5) . . . . ?
C222 C221 C224 F18 -28.1(7) . . . . ?
C220 C221 C224 F16 33.4(7) . . . . ?
C222 C221 C224 F16 -147.1(5) . . . . ?
C209 B200 C225 C230 25.3(7) . . . . ?
C217 B200 C225 C230 144.4(4) . . . . ?
C201 B200 C225 C230 -94.4(5) . . . . ?
C209 B200 C225 C226 -157.9(4) . . . . ?
C217 B200 C225 C226 -38.8(6) . . . . ?
C201 B200 C225 C226 82.4(5) . . . . ?
C230 C225 C226 C227 -1.4(7) . . . . ?
B200 C225 C226 C227 -178.5(4) . . . . ?
C225 C226 C227 C228 -0.3(7) . . . . ?
C225 C226 C227 C231 -178.1(5) . . . . ?
C226 C227 C228 C229 1.2(7) . . . . ?
C231 C227 C228 C229 179.0(5) . . . . ?
C227 C228 C229 C230 -0.4(7) . . . . ?
C227 C228 C229 C232 -179.3(4) . . . . ?
C228 C229 C230 C225 -1.4(7) . . . . ?
C232 C229 C230 C225 177.5(4) . . . . ?
C226 C225 C230 C229 2.2(7) . . . . ?
B200 C225 C230 C229 179.1(4) . . . . ?
C226 C227 C231 F21 -33.6(7) . . . . ?
C228 C227 C231 F21 148.6(5) . . . . ?
C226 C227 C231 F20 87.2(6) . . . . ?
C228 C227 C231 F20 -90.6(6) . . . . ?
C226 C227 C231 F19 -154.7(5) . . . . ?
C228 C227 C231 F19 27.5(7) . . . . ?
C230 C229 C232 F24 -97.2(9) . . . . ?
C228 C229 C232 F24 81.7(9) . . . . ?
C230 C229 C232 F124 73.3(9) . . . . ?
C228 C229 C232 F124 -107.8(9) . . . . ?
C230 C229 C232 F122 -157.6(9) . . . . ?
C228 C229 C232 F122 21.2(9) . . . . ?
C230 C229 C232 F22 30.6(8) . . . . ?
C228 C229 C232 F22 -150.5(7) . . . . ?
C230 C229 C232 F123 -42.4(8) . . . . ?
C228 C229 C232 F123 136.5(8) . . . . ?
C230 C229 C232 F23 144.6(7) . . . . ?
C228 C229 C232 F23 -36.6(7) . . . . ?

_refine_diff_density_max         1.584
_refine_diff_density_min         -0.524
_refine_diff_density_rms         0.087

_shelxl_version_number           2014-3

_shelx_res_file                  
;
TITL pattp21onn in P2(1)/n
CELL 0.71073  13.1550  13.1393  35.6769  90.000  95.407  90.000
ZERR    4.00   0.0026   0.0026   0.0071   0.000   0.030   0.000
LATT 1
SYMM 0.5-X, 0.5+Y, 0.5-Z
SFAC C  H  B  F  P  Rh
UNIT 228 244 8 96 8 4
L.S. 50
ACTA
BOND $H
FMAP 2
PLAN 10
ISOR 0.01 $F
SIMU 0.01 $F
DFIX 1.51 Rh1 H1
DFIX 1.38 B1 H1
DFIX 1.16 B1 H2
DFIX 1.16 B1 H3
SADI 0.01 C216 F10 C216 F11 C216 F12 C216 F110 C216 F111 C216 F112
SADI 0.01 F10 F11 F11 F12 F12 F10 F110 F111 F111 F112 F112 F110
SADI 0.01 C213 F10 C213 F11 C213 F12 C213 F110 C213 F111 C213 F112
SADI 0.01 C232 F22 C232 F23 C232 F24 C232 F122 C232 F123 C232 F124
SADI 0.01 F22 F23 F23 F24 F24 F22 F122 F123 F123 F124 F124 F122
SADI 0.01 C229 F22 C229 F23 C229 F24 C229 F122 C229 F123 C229 F124
CONF
TEMP -123.0
WGHT    0.104100
FVAR       0.23156   0.81163   0.55592
RH1   6    0.939331    0.449220    0.588885    11.00000    0.03311    0.03055 =
         0.03048    0.00079    0.00363    0.00045
C1    1    0.861500    0.299425    0.592448    11.00000    0.04514    0.03408 =
         0.04262   -0.00120   -0.00020   -0.00819
C2    1    0.872818    0.319869    0.553768    11.00000    0.05702    0.03945 =
         0.04696   -0.00850    0.00466   -0.00103
C3    1    0.816661    0.412586    0.543617    11.00000    0.03602    0.08077 =
         0.03169    0.00410   -0.00373   -0.00196
C4    1    0.768639    0.445801    0.575396    11.00000    0.03075    0.04400 =
         0.04540   -0.00026   -0.00625   -0.00961
C5    1    0.795966    0.376836    0.606469    11.00000    0.03711    0.04071 =
         0.05195   -0.00579    0.01156   -0.01014
C6    1    0.891312    0.204769    0.613770    11.00000    0.06616    0.03990 =
         0.07244    0.00858    0.00839   -0.00406
AFIX 137
H6A   2    0.831629    0.160314    0.614243    11.00000   -1.50000
H6B   2    0.917215    0.222465    0.639603    11.00000   -1.50000
H6C   2    0.944687    0.169314    0.601478    11.00000   -1.50000
AFIX   0
C7    1    0.917340    0.249582    0.525952    11.00000    0.07006    0.04879 =
         0.06088   -0.01541    0.01498    0.00068
AFIX 137
H7A   2    0.956345    0.195434    0.539630    11.00000   -1.50000
H7B   2    0.962560    0.288368    0.510942    11.00000   -1.50000
H7C   2    0.861946    0.219427    0.509272    11.00000   -1.50000
AFIX   0
C8    1    0.802593    0.456234    0.505379    11.00000    0.06559    0.06455 =
         0.03878   -0.00554   -0.00698    0.00760
AFIX 137
H8A   2    0.737718    0.432412    0.492617    11.00000   -1.50000
H8B   2    0.858889    0.434606    0.491086    11.00000   -1.50000
H8C   2    0.801828    0.530675    0.507035    11.00000   -1.50000
AFIX   0
C9    1    0.690315    0.526187    0.573380    11.00000    0.03203    0.04292 =
         0.06089   -0.00363   -0.00729    0.00306
AFIX 137
H9A   2    0.713800    0.584537    0.559417    11.00000   -1.50000
H9B   2    0.678385    0.547622    0.598908    11.00000   -1.50000
H9C   2    0.626637    0.499899    0.560472    11.00000   -1.50000
AFIX   0
C10   1    0.750314    0.370750    0.643196    11.00000    0.05256    0.05522 =
         0.05511    0.00020    0.01569   -0.00336
AFIX 137
H10A  2    0.718722    0.436131    0.648442    11.00000   -1.50000
H10B  2    0.803910    0.355042    0.663333    11.00000   -1.50000
H10C  2    0.698365    0.317084    0.641901    11.00000   -1.50000
AFIX   0
B1    3    0.996736    0.619095    0.570216    11.00000    0.05393    0.04605 =
         0.04878    0.00558    0.01301   -0.00610
H1    2    0.998225    0.514572    0.562040    11.00000    0.04621
H2    2    0.928058    0.653576    0.550936    11.00000    0.05127
H3    2    1.081036    0.634765    0.566260    11.00000    0.04870
P1    5    0.963578    0.604231    0.620915    11.00000    0.03182    0.03064 =
         0.03167    0.00211    0.00190   -0.00200
C11   1    0.853156    0.685561    0.628306    11.00000    0.03326    0.03125 =
         0.03531    0.00273   -0.00165    0.00285
AFIX  13
H11   2    0.807628    0.679755    0.604324    11.00000   -1.20000
AFIX   0
C12   1    0.785107    0.656386    0.658996    11.00000    0.03891    0.05180 =
         0.04637    0.00342    0.00885    0.00463
AFIX  23
H12A  2    0.764806    0.584075    0.655996    11.00000   -1.20000
H12B  2    0.823727    0.664427    0.684008    11.00000   -1.20000
AFIX   0
C13   1    0.690441    0.722633    0.656848    11.00000    0.03464    0.06494 =
         0.05804   -0.00159    0.00802    0.00532
AFIX  23
H13A  2    0.649397    0.704652    0.677763    11.00000   -1.20000
H13B  2    0.648388    0.708913    0.632888    11.00000   -1.20000
AFIX   0
C14   1    0.716476    0.834799    0.659119    11.00000    0.05594    0.06134 =
         0.06551   -0.01492    0.00294    0.01772
AFIX  23
H14A  2    0.751403    0.850342    0.684267    11.00000   -1.20000
H14B  2    0.652805    0.875320    0.655898    11.00000   -1.20000
AFIX   0
C15   1    0.785288    0.864530    0.628894    11.00000    0.06086    0.03752 =
         0.07339   -0.00313   -0.00383    0.01118
AFIX  23
H15A  2    0.805233    0.936875    0.632141    11.00000   -1.20000
H15B  2    0.747265    0.856876    0.603756    11.00000   -1.20000
AFIX   0
C16   1    0.881112    0.798382    0.631057    11.00000    0.04401    0.02485 =
         0.04803    0.00021   -0.00140    0.00619
AFIX  23
H16A  2    0.922466    0.816673    0.610263    11.00000   -1.20000
H16B  2    0.922833    0.811365    0.655147    11.00000   -1.20000
AFIX   0
C17   1    1.065661    0.623588    0.659356    11.00000    0.02965    0.03517 =
         0.04187    0.00172   -0.00170   -0.00052
AFIX  13
H17   2    1.113737    0.565126    0.657765    11.00000   -1.20000
AFIX   0
C18   1    1.029592    0.618589    0.698865    11.00000    0.04406    0.04724 =
         0.03910    0.00116   -0.00675   -0.00638
AFIX  23
H18A  2    0.983743    0.676802    0.702477    11.00000   -1.20000
H18B  2    0.990349    0.555099    0.701470    11.00000   -1.20000
AFIX   0
C19   1    1.119586    0.621422    0.728950    11.00000    0.05832    0.07262 =
         0.04573   -0.00084   -0.02295   -0.00532
AFIX  23
H19A  2    1.094226    0.621196    0.754210    11.00000   -1.20000
H19B  2    1.162378    0.560104    0.726792    11.00000   -1.20000
AFIX   0
C20   1    1.183422    0.716334    0.724447    11.00000    0.06569    0.06194 =
         0.07423   -0.00419   -0.03498   -0.01632
AFIX  23
H20A  2    1.142070    0.777315    0.728943    11.00000   -1.20000
H20B  2    1.243055    0.715642    0.743570    11.00000   -1.20000
AFIX   0
C21   1    1.220259    0.723118    0.685748    11.00000    0.04334    0.05798 =
         0.09219   -0.00044   -0.00691   -0.02403
AFIX  23
H21A  2    1.266663    0.665419    0.682041    11.00000   -1.20000
H21B  2    1.259202    0.787015    0.683654    11.00000   -1.20000
AFIX   0
C22   1    1.130171    0.720769    0.654947    11.00000    0.04124    0.04353 =
         0.05368    0.00483    0.00394   -0.01113
AFIX  23
H22A  2    1.156233    0.721314    0.629806    11.00000   -1.20000
H22B  2    1.087066    0.781888    0.657050    11.00000   -1.20000
AFIX   0
P2    5    1.100641    0.391756    0.607059    11.00000    0.04141    0.04894 =
         0.05630    0.00599    0.00776    0.01138
C23   1    1.126909    0.347961    0.655001    11.00000    0.03650    0.06899 =
         0.06332    0.02074    0.00258    0.01112
AFIX 137
H23A  2    1.198087    0.325387    0.659126    11.00000   -1.50000
H23B  2    1.081472    0.291055    0.659514    11.00000   -1.50000
H23C  2    1.115416    0.403686    0.672365    11.00000   -1.50000
AFIX   0
C24   1    1.204538    0.477292    0.600126    11.00000    0.03160    0.07970 =
         0.07012    0.01690    0.00657    0.01091
AFIX 137
H24A  2    1.190206    0.544340    0.610450    11.00000   -1.50000
H24B  2    1.211872    0.483608    0.573143    11.00000   -1.50000
H24C  2    1.267964    0.450384    0.613018    11.00000   -1.50000
AFIX   0
C25   1    1.141696    0.285151    0.579936    11.00000    0.06166    0.06203 =
         0.09804   -0.00673    0.01434    0.02356
AFIX 137
H25A  2    1.141687    0.305201    0.553478    11.00000   -1.50000
H25B  2    1.094796    0.227870    0.581927    11.00000   -1.50000
H25C  2    1.210791    0.264772    0.589745    11.00000   -1.50000
AFIX   0
B200  3    0.427132    0.068040    0.633302    11.00000    0.02592    0.02439 =
         0.03852    0.00053    0.00580   -0.00205
C201  1    0.494581    0.036668    0.673026    11.00000    0.02922    0.02300 =
         0.02879   -0.00373    0.00595    0.00076
C202  1    0.587102    0.083414    0.684631    11.00000    0.03649    0.02793 =
         0.02739   -0.00372    0.00340   -0.00407
AFIX  43
H202  2    0.608218    0.139364    0.670385    11.00000   -1.20000
AFIX   0
C203  1    0.651220    0.052010    0.716475    11.00000    0.03541    0.02974 =
         0.03867   -0.00376    0.00973    0.00011
C204  1    0.623889   -0.030425    0.736668    11.00000    0.02883    0.04690 =
         0.03509    0.00510    0.00155    0.00576
AFIX  43
H204  2    0.667152   -0.053466    0.757788    11.00000   -1.20000
AFIX   0
C205  1    0.533538   -0.079739    0.726250    11.00000    0.03507    0.03703 =
         0.04268    0.00939    0.01335    0.00409
C206  1    0.470418   -0.047680    0.694866    11.00000    0.02715    0.03163 =
         0.03689    0.00088    0.00341   -0.00277
AFIX  43
H206  2    0.409033   -0.083984    0.687989    11.00000   -1.20000
AFIX   0
C207  1    0.747605    0.108156    0.726207    11.00000    0.04097    0.04907 =
         0.04913    0.00493   -0.00749   -0.00606
F1    4    0.803002    0.118164    0.697541    11.00000    0.04366    0.12464 =
         0.06348   -0.00112    0.00801   -0.03640
F2    4    0.730967    0.203500    0.737435    11.00000    0.06494    0.05830 =
         0.11779   -0.02197   -0.01070   -0.01249
F3    4    0.806487    0.067180    0.753834    11.00000    0.06481    0.08946 =
         0.08474    0.02779   -0.03724   -0.02527
C208  1    0.501172   -0.171460    0.746900    11.00000    0.04058    0.05224 =
         0.04865    0.02106    0.00283    0.00254
F4    4    0.556929   -0.182245    0.780781    11.00000    0.05888    0.09413 =
         0.07345    0.04966   -0.01056   -0.01376
F5    4    0.405816   -0.165058    0.755356    11.00000    0.04128    0.06980 =
         0.05508    0.02577    0.00668   -0.00990
F6    4    0.511038   -0.255355    0.729159    11.00000    0.17310    0.03218 =
         0.11510    0.00826    0.08936   -0.00288
C209  1    0.438655    0.188481    0.624534    11.00000    0.01971    0.03063 =
         0.03354   -0.00370    0.00415    0.00080
C210  1    0.433023    0.225904    0.587315    11.00000    0.02207    0.02291 =
         0.03754   -0.00517    0.00031    0.00019
AFIX  43
H210  2    0.422234    0.179413    0.566935    11.00000   -1.20000
AFIX   0
C211  1    0.442858    0.329096    0.579687    11.00000    0.02729    0.02873 =
         0.03172   -0.00142    0.00370    0.00182
C212  1    0.457775    0.399503    0.608056    11.00000    0.03504    0.02446 =
         0.03941   -0.00020    0.00312   -0.00115
AFIX  43
H212  2    0.466801    0.469484    0.602555    11.00000   -1.20000
AFIX   0
C213  1    0.459355    0.365982    0.644992    11.00000    0.03373    0.02648 =
         0.03514   -0.00670    0.00646    0.00430
C214  1    0.449111    0.263923    0.652652    11.00000    0.03197    0.03912 =
         0.02590   -0.00395    0.00387    0.00384
AFIX  43
H214  2    0.449103    0.243430    0.678188    11.00000   -1.20000
AFIX   0
C215  1    0.441899    0.360646    0.539290    11.00000    0.04749    0.02987 =
         0.04338    0.00089   -0.00024   -0.00174
F7    4    0.364826    0.317461    0.517651    11.00000    0.08160    0.04642 =
         0.03712    0.00277   -0.00926   -0.01693
F8    4    0.527515    0.333636    0.524309    11.00000    0.08078    0.08301 =
         0.05340    0.01385    0.03069    0.01777
F9    4    0.432917    0.460337    0.534116    11.00000    0.08346    0.03533 =
         0.04540    0.00852   -0.00398   -0.00857
C216  1    0.470345    0.441165    0.676653    11.00000    0.06272    0.03054 =
         0.04621   -0.00735   -0.00218    0.00500
PART 1
F10   4    0.525235    0.521534    0.669267    21.00000    0.12694    0.05947 =
         0.06914   -0.02969    0.01899   -0.04447
F11   4    0.380647    0.476258    0.684736    21.00000    0.08026    0.11635 =
         0.09777   -0.07529    0.00548    0.02524
F12   4    0.514848    0.403216    0.708027    21.00000    0.14669    0.04970 =
         0.05354   -0.01778   -0.03453    0.00275
PART 2
F110  4    0.411758    0.417924    0.703311   -21.00000    0.10862    0.06920 =
         0.05181   -0.03084    0.02650   -0.00332
F111  4    0.564422    0.444708    0.692783   -21.00000    0.10356    0.07710 =
         0.08265   -0.05112   -0.03549   -0.01100
F112  4    0.446135    0.534125    0.665989   -21.00000    0.09708    0.02447 =
         0.06134   -0.02281    0.00885    0.00034
PART 0
C217  1    0.304338    0.045466    0.633450    11.00000    0.03164    0.02284 =
         0.03364   -0.00020    0.00396    0.00420
C218  1    0.244511    0.021772    0.599929    11.00000    0.03425    0.02490 =
         0.03306    0.00082    0.00556    0.00453
AFIX  43
H218  2    0.276322    0.019136    0.577123    11.00000   -1.20000
AFIX   0
C219  1    0.140700    0.002058    0.598832    11.00000    0.03680    0.02542 =
         0.03343    0.00193   -0.00300   -0.00250
C220  1    0.091940    0.005966    0.631392    11.00000    0.02469    0.02811 =
         0.04458   -0.00136    0.00089    0.00012
AFIX  43
H220  2    0.020973   -0.008124    0.630790    11.00000   -1.20000
AFIX   0
C221  1    0.147420    0.030476    0.664613    11.00000    0.02868    0.02844 =
         0.03300    0.00013    0.00471    0.00051
C222  1    0.251878    0.050220    0.665719    11.00000    0.03093    0.02182 =
         0.03566   -0.00513   -0.00136    0.00014
AFIX  43
H222  2    0.288455    0.067409    0.689096    11.00000   -1.20000
AFIX   0
C223  1    0.083549   -0.028054    0.562405    11.00000    0.03396    0.04615 =
         0.04509   -0.00469    0.00032   -0.00057
F13   4    0.109626    0.024806    0.533567    11.00000    0.08312    0.15617 =
         0.03791    0.01740   -0.01409   -0.05855
F14   4   -0.016746   -0.013872    0.561940    11.00000    0.04557    0.13191 =
         0.06357   -0.01900   -0.01866   -0.00750
F15   4    0.094451   -0.123519    0.554926    11.00000    0.15393    0.06054 =
         0.09334   -0.04409   -0.05778    0.02240
C224  1    0.095066    0.036754    0.699737    11.00000    0.03432    0.04477 =
         0.04615   -0.00772    0.00751   -0.00631
F16   4    0.018683   -0.029068    0.700637    11.00000    0.07642    0.10503 =
         0.06917   -0.02873    0.04272   -0.04619
F17   4    0.055202    0.125166    0.705114    11.00000    0.17298    0.06035 =
         0.09759   -0.00364    0.09009    0.02696
F18   4    0.155295    0.017121    0.730445    11.00000    0.05571    0.20790 =
         0.04039    0.01656    0.01225   -0.00846
C225  1    0.475306   -0.005936    0.602125    11.00000    0.03154    0.02299 =
         0.02732    0.00253   -0.00540    0.00228
C226  1    0.440192   -0.106394    0.598391    11.00000    0.03019    0.03283 =
         0.03384   -0.00112    0.00423    0.00210
AFIX  43
H226  2    0.388613   -0.128182    0.613515    11.00000   -1.20000
AFIX   0
C227  1    0.477199   -0.175490    0.573657    11.00000    0.04030    0.03293 =
         0.03296   -0.00500   -0.00187    0.00341
C228  1    0.552548   -0.144966    0.551095    11.00000    0.04244    0.04342 =
         0.03301   -0.01204   -0.00231    0.01055
AFIX  43
H228  2    0.577761   -0.191028    0.533652    11.00000   -1.20000
AFIX   0
C229  1    0.589994   -0.047209    0.554403    11.00000    0.02939    0.04337 =
         0.03452    0.00219    0.00429    0.00413
C230  1    0.551917    0.019681    0.579861    11.00000    0.03143    0.03162 =
         0.03409    0.00229    0.00019   -0.00130
AFIX  43
H230  2    0.579947    0.086284    0.582060    11.00000   -1.20000
AFIX   0
C231  1    0.433784   -0.279703    0.570483    11.00000    0.05266    0.02881 =
         0.05809   -0.00539    0.00341    0.00971
F19   4    0.497138   -0.347243    0.558784    11.00000    0.08602    0.03195 =
         0.10829   -0.01682    0.01805    0.01068
F20   4    0.353008   -0.284957    0.545872    11.00000    0.07265    0.04459 =
         0.16400   -0.01045   -0.05088   -0.00565
F21   4    0.405844   -0.314330    0.602276    11.00000    0.19118    0.04457 =
         0.08702   -0.01681    0.06208   -0.04782
C232  1    0.669411   -0.013110    0.530307    11.00000    0.04025    0.05434 =
         0.05747   -0.00518    0.01215    0.00437
PART 1
F22   4    0.730253    0.056670    0.545785    31.00000    0.06680    0.09656 =
         0.08815   -0.02483    0.04563   -0.03422
F23   4    0.735349   -0.090619    0.525149    31.00000    0.07373    0.08344 =
         0.10473    0.00746    0.05578    0.02190
F24   4    0.637549    0.014908    0.497040    31.00000    0.06367    0.19543 =
         0.04549    0.05154    0.00074    0.01156
PART 2
F124  4    0.759497   -0.001782    0.547055   -31.00000    0.04170    0.14734 =
         0.07385    0.04381    0.00160   -0.01515
F123  4    0.648053    0.082020    0.516477   -31.00000    0.07413    0.11131 =
         0.08379    0.03540    0.05059    0.01292
F122  4    0.675369   -0.065575    0.499672   -31.00000    0.11072    0.10102 =
         0.05291   -0.02257    0.05230   -0.03474
PART 0
HKLF 4

REM  pattp21onn in P2(1)/n
REM R1 =  0.0625 for    6203 Fo > 4sig(Fo)  and  0.1820 for all   13953 data
REM    851 parameters refined using    346 restraints

END

WGHT      0.0717      0.0000

REM Highest difference peak  1.584,  deepest hole -0.524,  1-sigma level  0.087
Q1    1   0.8185  0.5016  0.5463  11.00000  0.05    1.58
Q2    1   0.1389  0.1011  0.7229  11.00000  0.05    0.59
Q3    1   0.1019 -0.0423  0.7171  11.00000  0.05    0.55
Q4    1   0.0228  0.0428  0.5476  11.00000  0.05    0.54
Q5    1   0.1427 -0.0609  0.5339  11.00000  0.05    0.53
Q6    1   1.1008  0.5056  0.6052  11.00000  0.05    0.52
Q7    1   0.4599 -0.2628  0.6987  11.00000  0.05    0.51
Q8    1   0.7617 -0.0785  0.5391  11.00000  0.05    0.50
Q9    1   0.6294 -0.0416  0.4919  11.00000  0.05    0.50
Q10   1  -0.0031  0.0523  0.6907  11.00000  0.05    0.48
;
_shelx_res_checksum              9615

_vrf_RINTA01_7                   
; 
PROBLEM: The value of Rint is greater than 0.12. Rint given   0.131.
RESPONSE: The poor data quality is due to poor crystal quality and the plate
like nature of the crystals.
See _refine_special_details. 
;

_vrf_PLAT026_7                   
; 
PROBLEM: Ratio Observed / Unique Reflections too Low .... 44 % 
RESPONSE: The poor data quality is due to poor crystal quality and the plate
like nature of the crystals meaning from certain crystal orientations the
diffraction was found to be weak.
See _refine_special_details. 
;
_exptl_crystal_recrystallization_method 
'Re-crystallisation from solvent: Dichloromethane Pentane'
_chemical_properties_physical    
'Air-sensitive, Moisture-sensitive, Hygroscopic, Oxygen-sensitive'
####################################################################### 
# 
# This file contains crystal structure data downloaded from the 
# Cambridge Structural Database (CSD) hosted by the Cambridge 
# Crystallographic Data Centre (CCDC).
# 
# Full information about CCDC data access policies and citation 
# guidelines are available at http://www.ccdc.cam.ac.uk/access/V1 
# 
# Audit and citation data items may have been added by the CCDC. 
# Please retain this information to preserve the provenance of 
# this file and to allow appropriate attribution of the data. 
# 
#######################################################################

data_9
_database_code_depnum_ccdc_archive 'CCDC 1423370'
_audit_update_record             
;
2015-09-09 deposited with the CCDC.
2015-12-21 downloaded from the CCDC.
;

_audit_creation_method           SHELXL-2014
_chemical_formula_moiety         'C21 H45 B P2 Rh, C32 H12 B F24'
_chemical_formula_sum            'C53 H57 B2 F24 P2 Rh'
_chemical_formula_weight         1336.45

loop_
_atom_type_symbol
_atom_type_description
_atom_type_scat_dispersion_real
_atom_type_scat_dispersion_imag
_atom_type_scat_source
C C 0.0033 0.0016 'International Tables Vol C Tables 4.2.6.8 and 6.1.1.4'
H H 0.0000 0.0000 'International Tables Vol C Tables 4.2.6.8 and 6.1.1.4'
B B 0.0013 0.0007 'International Tables Vol C Tables 4.2.6.8 and 6.1.1.4'
F F 0.0171 0.0103 'International Tables Vol C Tables 4.2.6.8 and 6.1.1.4'
P P 0.1023 0.0942 'International Tables Vol C Tables 4.2.6.8 and 6.1.1.4'
Rh Rh -1.1178 0.9187 'International Tables Vol C Tables 4.2.6.8 and 6.1.1.4'

_space_group_crystal_system      triclinic
_space_group_IT_number           2
_space_group_name_H-M_alt        'P -1'
_space_group_name_Hall           '-P 1'

_shelx_space_group_comment       
;
The symmetry employed for this shelxl refinement is uniquely defined
by the following loop, which should always be used as a source of
symmetry information in preference to the above space-group names.
They are only intended as comments.
;

loop_
_space_group_symop_operation_xyz
'x, y, z'
'-x, -y, -z'

_cell_length_a                   12.494(3)
_cell_length_b                   13.356(3)
_cell_length_c                   18.152(4)
_cell_angle_alpha                102.66(3)
_cell_angle_beta                 92.36(3)
_cell_angle_gamma                90.85(3)
_cell_volume                     2952.0(11)
_cell_formula_units_Z            2
_cell_measurement_temperature    150(2)
_cell_measurement_reflns_used    12835
_cell_measurement_theta_min      5.097
_cell_measurement_theta_max      27.485

_exptl_crystal_description       block
_exptl_crystal_colour            yellow
_exptl_crystal_density_meas      ?
_exptl_crystal_density_method    ?
_exptl_crystal_density_diffrn    1.504
_exptl_crystal_F_000             1352
_exptl_transmission_factor_min   ?
_exptl_transmission_factor_max   ?
_exptl_crystal_size_max          0.26
_exptl_crystal_size_mid          0.22
_exptl_crystal_size_min          0.12
_exptl_absorpt_coefficient_mu    0.454
_shelx_estimated_absorpt_T_min   ?
_shelx_estimated_absorpt_T_max   ?
_exptl_absorpt_correction_type   multi-scan
_exptl_absorpt_correction_T_min  0.9628
_exptl_absorpt_correction_T_max  1.0000
_exptl_absorpt_process_details   'Denzo/Scalepack (Otwinowski & Minor 1997)'

_exptl_special_details           
;
 ?
;

_diffrn_ambient_temperature      150(2)
_diffrn_radiation_wavelength     0.71073
_diffrn_radiation_type           MoK\a
_diffrn_radiation_source         'fine-focus sealed tube'
_diffrn_radiation_monochromator  'horizonally mounted graphite crystal'
_diffrn_measurement_device_type  KappaCCD
_diffrn_measurement_device       '95mm CCD camera on \k-goniostat'
_diffrn_measurement_method       CCD
_diffrn_detector_area_resol_mean 9
_diffrn_reflns_number            23746
_diffrn_reflns_av_unetI/netI     0.0667
_diffrn_reflns_av_R_equivalents  0.0365
_diffrn_reflns_limit_h_min       -16
_diffrn_reflns_limit_h_max       16
_diffrn_reflns_limit_k_min       -17
_diffrn_reflns_limit_k_max       17
_diffrn_reflns_limit_l_min       -23
_diffrn_reflns_limit_l_max       23
_diffrn_reflns_theta_min         5.109
_diffrn_reflns_theta_max         27.497
_diffrn_reflns_theta_full        25.242
_diffrn_measured_fraction_theta_max 0.991
_diffrn_measured_fraction_theta_full 0.991
_diffrn_reflns_Laue_measured_fraction_max 0.991
_diffrn_reflns_Laue_measured_fraction_full 0.991
_diffrn_reflns_point_group_measured_fraction_max 0.991
_diffrn_reflns_point_group_measured_fraction_full 0.991
_reflns_number_total             13438
_reflns_number_gt                9470
_reflns_threshold_expression     'I > 2\s(I)'
_reflns_Friedel_coverage         0.000
_reflns_Friedel_fraction_max     .
_reflns_Friedel_fraction_full    .

_reflns_special_details          
;
 Reflections were merged by SHELXL according to the crystal
 class for the calculation of statistics and refinement.
 
 _reflns_Friedel_fraction is defined as the number of unique
 Friedel pairs measured divided by the number that would be
 possible theoretically, ignoring centric projections and
 systematic absences.
;

_computing_data_collection       'Collect (Nonius BV, 1997-2000)'
_computing_cell_refinement       'Denzo/Scalepack (Otwinowski & Minor 1997)'
_computing_data_reduction        'Denzo/Scalepack (Otwinowski & Minor 1997)'
_computing_structure_solution    'SHELXS-97 (Sheldrick, 2008)'
_computing_structure_refinement  'SHELXL-2014 (Sheldrick, 2014)'
_computing_molecular_graphics    ?
_computing_publication_material  ?

_refine_special_details          
;
 The (PtBu2) unit was found to be disordered over 2 positions, the disorder
 was modelled and the occupancy freely refined and found to be 66:34. The 
 bond lengths in the disordered component were fixed using the DFIX command
 to 1.54 Ang C-C and 1.81 Ang P-C. The ellipsoids of the disordered carbon
 atoms were described by the ISOR and SIMU commands.

 The hydride ligand attached to the rhodium centre and the hydrogen atoms
 attached to boron were located in the difference map. The Rh(1)-H(1) bond
 length was fixed to 1.44 Ang using the DFIX command.

 Some of the CF3 groups in the [BArF4] anion were found to be signifcantly
 disordered and where appropriate were modelled over 2 or 3 sites. Over 2
 sites the occupancy was allowed to freely refine but in the case of the 3
 site disorder the occupancy was fixed to 1/3 for each component. The 
 ellipsoids of all fluorine atoms were described by the ISOR and SIMU
 commands.
;
_refine_ls_structure_factor_coef Fsqd
_refine_ls_matrix_type           full
_refine_ls_weighting_scheme      calc
_refine_ls_weighting_details     
'w=1/[\s^2^(Fo^2^)+(0.1042P)^2^+6.8182P] where P=(Fo^2^+2Fc^2^)/3'
_atom_sites_solution_primary     ?
_atom_sites_solution_secondary   ?
_atom_sites_solution_hydrogens   mixed
_refine_ls_hydrogen_treatment    mixed
_refine_ls_extinction_method     none
_refine_ls_extinction_coef       .
_refine_ls_number_reflns         13438
_refine_ls_number_parameters     1019
_refine_ls_number_restraints     977
_refine_ls_R_factor_all          0.0917
_refine_ls_R_factor_gt           0.0571
_refine_ls_wR_factor_ref         0.1738
_refine_ls_wR_factor_gt          0.1461
_refine_ls_goodness_of_fit_ref   0.867
_refine_ls_restrained_S_all      1.058
_refine_ls_shift/su_max          0.004
_refine_ls_shift/su_mean         0.000

loop_
_atom_site_label
_atom_site_type_symbol
_atom_site_fract_x
_atom_site_fract_y
_atom_site_fract_z
_atom_site_U_iso_or_equiv
_atom_site_adp_type
_atom_site_occupancy
_atom_site_site_symmetry_order
_atom_site_calc_flag
_atom_site_refinement_flags_posn
_atom_site_refinement_flags_adp
_atom_site_refinement_flags_occupancy
_atom_site_disorder_assembly
_atom_site_disorder_group
Rh1 Rh 0.59238(2) 0.52955(2) 0.73945(2) 0.03135(11) Uani 1 1 d D . . . .
C1 C 0.6190(3) 0.6891(3) 0.7947(2) 0.0352(8) Uani 1 1 d . . . . .
C2 C 0.7134(3) 0.6609(3) 0.7519(3) 0.0390(9) Uani 1 1 d . . . . .
C3 C 0.6815(3) 0.6325(3) 0.6747(2) 0.0412(9) Uani 1 1 d . . . . .
C4 C 0.5672(4) 0.6444(3) 0.6682(2) 0.0402(9) Uani 1 1 d . . . . .
C5 C 0.5294(3) 0.6825(3) 0.7408(2) 0.0360(8) Uani 1 1 d . . . . .
C6 C 0.6187(4) 0.7336(3) 0.8775(2) 0.0494(11) Uani 1 1 d . . . . .
H6A H 0.6803 0.7089 0.9029 0.074 Uiso 1 1 calc R U . . .
H6B H 0.5523 0.7126 0.8975 0.074 Uiso 1 1 calc R U . . .
H6C H 0.6231 0.8087 0.8865 0.074 Uiso 1 1 calc R U . . .
C7 C 0.8262(4) 0.6734(4) 0.7853(3) 0.0574(13) Uani 1 1 d . . . . .
H7A H 0.8727 0.6266 0.7524 0.086 Uiso 1 1 calc R U . . .
H7B H 0.8278 0.6573 0.8355 0.086 Uiso 1 1 calc R U . . .
H7C H 0.8516 0.7443 0.7897 0.086 Uiso 1 1 calc R U . . .
C8 C 0.7530(5) 0.6059(5) 0.6087(3) 0.0695(16) Uani 1 1 d . . . . .
H8A H 0.7574 0.6638 0.5838 0.104 Uiso 1 1 calc R U . . .
H8B H 0.7234 0.5453 0.5726 0.104 Uiso 1 1 calc R U . . .
H8C H 0.8249 0.5912 0.6268 0.104 Uiso 1 1 calc R U . . .
C9 C 0.5021(5) 0.6288(4) 0.5955(3) 0.0606(14) Uani 1 1 d . . . . .
H9A H 0.4281 0.6102 0.6037 0.091 Uiso 1 1 calc R U . . .
H9B H 0.5326 0.5736 0.5580 0.091 Uiso 1 1 calc R U . . .
H9C H 0.5030 0.6924 0.5769 0.091 Uiso 1 1 calc R U . . .
C10 C 0.4193(4) 0.7187(4) 0.7590(3) 0.0539(12) Uani 1 1 d . . . . .
H10A H 0.4131 0.7896 0.7531 0.081 Uiso 1 1 calc R U . . .
H10B H 0.4057 0.7158 0.8113 0.081 Uiso 1 1 calc R U . . .
H10C H 0.3668 0.6746 0.7247 0.081 Uiso 1 1 calc R U . . .
H1 H 0.509(2) 0.504(3) 0.7877(19) 0.033(10) Uiso 1 1 d D . . . .
P1A P 0.6470(18) 0.393(2) 0.7880(13) 0.037(3) Uani 0.34(3) 1 d D . P A 1
C11A C 0.7870(18) 0.3535(17) 0.7754(16) 0.061(5) Uani 0.34(3) 1 d D U P A 1
C12A C 0.801(3) 0.2354(18) 0.760(2) 0.074(7) Uani 0.34(3) 1 d D U P A 1
H12A H 0.7675 0.2032 0.7109 0.112 Uiso 0.34(3) 1 calc R U P A 1
H12B H 0.7679 0.2082 0.7998 0.112 Uiso 0.34(3) 1 calc R U P A 1
H12C H 0.8780 0.2206 0.7603 0.112 Uiso 0.34(3) 1 calc R U P A 1
C13A C 0.865(2) 0.408(3) 0.8415(19) 0.080(7) Uani 0.34(3) 1 d D U P A 1
H13A H 0.9394 0.3959 0.8266 0.120 Uiso 0.34(3) 1 calc R U P A 1
H13B H 0.8536 0.3795 0.8862 0.120 Uiso 0.34(3) 1 calc R U P A 1
H13C H 0.8525 0.4815 0.8535 0.120 Uiso 0.34(3) 1 calc R U P A 1
C14A C 0.826(2) 0.384(2) 0.7051(17) 0.059(7) Uani 0.34(3) 1 d D U P A 1
H14A H 0.8217 0.4586 0.7111 0.089 Uiso 0.34(3) 1 calc R U P A 1
H14B H 0.7811 0.3497 0.6610 0.089 Uiso 0.34(3) 1 calc R U P A 1
H14C H 0.9005 0.3636 0.6977 0.089 Uiso 0.34(3) 1 calc R U P A 1
C15A C 0.602(2) 0.3814(17) 0.8822(11) 0.044(5) Uani 0.34(3) 1 d D U P A 1
C16A C 0.478(2) 0.384(2) 0.8816(17) 0.057(6) Uani 0.34(3) 1 d D U P A 1
H16A H 0.4478 0.3212 0.8490 0.086 Uiso 0.34(3) 1 calc R U P A 1
H16B H 0.4539 0.4437 0.8623 0.086 Uiso 0.34(3) 1 calc R U P A 1
H16C H 0.4545 0.3903 0.9331 0.086 Uiso 0.34(3) 1 calc R U P A 1
C17A C 0.639(2) 0.477(2) 0.9437(15) 0.063(6) Uani 0.34(3) 1 d D U P A 1
H17A H 0.6182 0.5390 0.9271 0.095 Uiso 0.34(3) 1 calc R U P A 1
H17B H 0.7167 0.4767 0.9520 0.095 Uiso 0.34(3) 1 calc R U P A 1
H17C H 0.6043 0.4745 0.9909 0.095 Uiso 0.34(3) 1 calc R U P A 1
C18A C 0.641(2) 0.2830(19) 0.9047(15) 0.061(6) Uani 0.34(3) 1 d D U P A 1
H18A H 0.6046 0.2738 0.9496 0.092 Uiso 0.34(3) 1 calc R U P A 1
H18B H 0.7187 0.2887 0.9160 0.092 Uiso 0.34(3) 1 calc R U P A 1
H18C H 0.6249 0.2238 0.8630 0.092 Uiso 0.34(3) 1 calc R U P A 1
P1B P 0.6619(9) 0.3912(12) 0.7747(7) 0.0377(13) Uani 0.66(3) 1 d D . P A 2
C11B C 0.7995(7) 0.3481(7) 0.7464(9) 0.048(3) Uani 0.66(3) 1 d D U P A 2
C12B C 0.8065(11) 0.2293(8) 0.7246(11) 0.067(3) Uani 0.66(3) 1 d D U P A 2
H12D H 0.8805 0.2104 0.7132 0.101 Uiso 0.66(3) 1 calc R U P A 2
H12E H 0.7593 0.2023 0.6800 0.101 Uiso 0.66(3) 1 calc R U P A 2
H12F H 0.7842 0.2003 0.7669 0.101 Uiso 0.66(3) 1 calc R U P A 2
C13B C 0.8847(10) 0.3953(11) 0.8076(11) 0.072(4) Uani 0.66(3) 1 d D U P A 2
H13D H 0.9556 0.3724 0.7909 0.109 Uiso 0.66(3) 1 calc R U P A 2
H13E H 0.8703 0.3734 0.8544 0.109 Uiso 0.66(3) 1 calc R U P A 2
H13F H 0.8827 0.4703 0.8167 0.109 Uiso 0.66(3) 1 calc R U P A 2
C14B C 0.8220(11) 0.3870(11) 0.6739(10) 0.055(3) Uani 0.66(3) 1 d D U P A 2
H14D H 0.8143 0.4616 0.6839 0.083 Uiso 0.66(3) 1 calc R U P A 2
H14E H 0.7709 0.3541 0.6330 0.083 Uiso 0.66(3) 1 calc R U P A 2
H14F H 0.8952 0.3697 0.6589 0.083 Uiso 0.66(3) 1 calc R U P A 2
C15B C 0.6343(11) 0.3659(9) 0.8698(7) 0.051(3) Uani 0.66(3) 1 d D U P A 2
C16B C 0.5128(12) 0.3583(10) 0.8793(8) 0.051(3) Uani 0.66(3) 1 d D U P A 2
H16D H 0.4833 0.2954 0.8456 0.077 Uiso 0.66(3) 1 calc R U P A 2
H16E H 0.4783 0.4180 0.8664 0.077 Uiso 0.66(3) 1 calc R U P A 2
H16F H 0.4993 0.3565 0.9318 0.077 Uiso 0.66(3) 1 calc R U P A 2
C17B C 0.6790(14) 0.4588(10) 0.9305(8) 0.061(3) Uani 0.66(3) 1 d D U P A 2
H17D H 0.6639 0.4483 0.9809 0.092 Uiso 0.66(3) 1 calc R U P A 2
H17E H 0.6448 0.5215 0.9228 0.092 Uiso 0.66(3) 1 calc R U P A 2
H17F H 0.7566 0.4654 0.9263 0.092 Uiso 0.66(3) 1 calc R U P A 2
C18B C 0.6824(14) 0.2669(9) 0.8848(9) 0.063(3) Uani 0.66(3) 1 d D U P A 2
H18D H 0.6604 0.2567 0.9339 0.095 Uiso 0.66(3) 1 calc R U P A 2
H18E H 0.7608 0.2722 0.8852 0.095 Uiso 0.66(3) 1 calc R U P A 2
H18F H 0.6568 0.2085 0.8449 0.095 Uiso 0.66(3) 1 calc R U P A 2
B1 B 0.5639(4) 0.3462(4) 0.6905(3) 0.0379(10) Uani 1 1 d . . . . .
H2 H 0.546(4) 0.434(4) 0.675(3) 0.053(13) Uiso 1 1 d . . . . .
H3 H 0.607(4) 0.302(4) 0.641(3) 0.056(14) Uiso 1 1 d . . . . .
P2 P 0.42294(8) 0.28424(8) 0.67716(6) 0.0357(2) Uani 1 1 d . . . . .
C19 C 0.4154(5) 0.1575(4) 0.6951(3) 0.0636(15) Uani 1 1 d . . . . .
H19A H 0.3416 0.1305 0.6851 0.095 Uiso 1 1 calc R U . . .
H19B H 0.4371 0.1603 0.7480 0.095 Uiso 1 1 calc R U . . .
H19C H 0.4632 0.1126 0.6620 0.095 Uiso 1 1 calc R U . . .
C20 C 0.3859(4) 0.2699(4) 0.5785(3) 0.0576(13) Uani 1 1 d . . . . .
H20A H 0.4357 0.2239 0.5480 0.086 Uiso 1 1 calc R U . . .
H20B H 0.3890 0.3372 0.5652 0.086 Uiso 1 1 calc R U . . .
H20C H 0.3129 0.2409 0.5684 0.086 Uiso 1 1 calc R U . . .
C21 C 0.3159(4) 0.3563(5) 0.7250(3) 0.0645(14) Uani 1 1 d . . . . .
H21A H 0.2476 0.3194 0.7090 0.097 Uiso 1 1 calc R U . . .
H21B H 0.3138 0.4239 0.7122 0.097 Uiso 1 1 calc R U . . .
H21C H 0.3281 0.3650 0.7797 0.097 Uiso 1 1 calc R U . . .
B200 B 0.0867(3) 0.9378(3) 0.7460(2) 0.0263(8) Uani 1 1 d . . . . .
C201 C 0.1629(3) 1.0188(3) 0.80837(18) 0.0252(7) Uani 1 1 d . . . . .
C202 C 0.2668(3) 0.9976(3) 0.82937(19) 0.0272(7) Uani 1 1 d . . . . .
H202 H 0.2934 0.9311 0.8102 0.033 Uiso 1 1 calc R U . . .
C203 C 0.3332(3) 1.0697(3) 0.87716(19) 0.0291(7) Uani 1 1 d . . . . .
C204 C 0.2990(3) 1.1674(3) 0.9068(2) 0.0325(8) Uani 1 1 d . . . . .
H204 H 0.3446 1.2167 0.9396 0.039 Uiso 1 1 calc R U . . .
C205 C 0.1950(3) 1.1909(3) 0.8867(2) 0.0324(8) Uani 1 1 d D . . . .
C206 C 0.1297(3) 1.1189(3) 0.83799(19) 0.0283(7) Uani 1 1 d . . . . .
H206 H 0.0599 1.1379 0.8242 0.034 Uiso 1 1 calc R U . . .
C207 C 0.4457(3) 1.0434(3) 0.8944(2) 0.0382(9) Uani 1 1 d . . . . .
F1 F 0.4898(2) 1.1034(2) 0.95641(15) 0.0581(7) Uani 1 1 d . U . . .
F2 F 0.5092(2) 1.0526(3) 0.83803(16) 0.0619(8) Uani 1 1 d . U . . .
F3 F 0.4547(2) 0.9468(2) 0.90243(18) 0.0621(8) Uani 1 1 d . U . . .
C208 C 0.1547(3) 1.2950(3) 0.9178(2) 0.0516(12) Uani 1 1 d D . . . .
F4 F 0.0542(4) 1.2939(4) 0.9400(3) 0.0688(14) Uani 0.587(5) 1 d D U P B 1
F5 F 0.2144(5) 1.3538(4) 0.9680(4) 0.0912(18) Uani 0.587(5) 1 d D U P B 1
F6 F 0.1381(5) 1.3469(3) 0.8606(3) 0.0724(14) Uani 0.587(5) 1 d D U P B 1
F104 F 0.2258(6) 1.3696(4) 0.9139(5) 0.0730(18) Uani 0.413(5) 1 d D U P B 2
F105 F 0.0616(5) 1.3168(6) 0.8988(5) 0.085(2) Uani 0.413(5) 1 d D U P B 2
F106 F 0.1541(7) 1.3121(5) 0.9968(3) 0.0718(18) Uani 0.413(5) 1 d D U P B 2
C209 C 0.1178(3) 0.9670(3) 0.66636(18) 0.0258(7) Uani 1 1 d . . . . .
C210 C 0.0694(3) 1.0455(3) 0.63828(19) 0.0287(7) Uani 1 1 d . . . . .
H210 H 0.0091 1.0777 0.6627 0.034 Uiso 1 1 calc R U . . .
C211 C 0.1061(3) 1.0783(3) 0.5760(2) 0.0308(8) Uani 1 1 d . . . . .
C212 C 0.1924(3) 1.0319(3) 0.5374(2) 0.0351(8) Uani 1 1 d . . . . .
H212 H 0.2160 1.0521 0.4936 0.042 Uiso 1 1 calc R U . . .
C213 C 0.2432(3) 0.9544(3) 0.5651(2) 0.0336(8) Uani 1 1 d D . . . .
C214 C 0.2067(3) 0.9238(3) 0.62805(19) 0.0289(7) Uani 1 1 d . . . . .
H214 H 0.2434 0.8714 0.6459 0.035 Uiso 1 1 calc R U . . .
C215 C 0.0548(3) 1.1675(3) 0.5518(2) 0.0386(9) Uani 1 1 d . . . . .
F7 F 0.0767(4) 1.1748(3) 0.48291(18) 0.0904(12) Uani 1 1 d . U . . .
F8 F -0.0511(2) 1.1649(2) 0.5534(2) 0.0715(9) Uani 1 1 d . U . . .
F9 F 0.0846(3) 1.2554(2) 0.59766(19) 0.0701(9) Uani 1 1 d . U . . .
C216 C 0.3376(3) 0.9035(3) 0.5269(2) 0.0548(12) Uani 1 1 d D . . . .
F10 F 0.3647(5) 0.9242(6) 0.4650(3) 0.0745(16) Uani 0.508(5) 1 d D U P C 1
F11 F 0.4240(4) 0.9091(5) 0.5749(3) 0.0672(16) Uani 0.508(5) 1 d D U P C 1
F12 F 0.3212(5) 0.7964(4) 0.5090(4) 0.0757(16) Uani 0.508(5) 1 d D U P C 1
F110 F 0.3985(5) 0.8572(6) 0.5663(4) 0.0734(17) Uani 0.492(5) 1 d D U P C 2
F111 F 0.3108(5) 0.8484(5) 0.4594(3) 0.0818(18) Uani 0.492(5) 1 d D U P C 2
F112 F 0.4032(4) 0.9801(5) 0.5090(4) 0.0687(15) Uani 0.492(5) 1 d D U P C 2
C217 C -0.0390(3) 0.9513(3) 0.76675(18) 0.0253(7) Uani 1 1 d . . . . .
C218 C -0.1251(3) 0.9342(3) 0.71321(19) 0.0270(7) Uani 1 1 d . . . . .
H218 H -0.1108 0.9194 0.6610 0.032 Uiso 1 1 calc R U . . .
C219 C -0.2315(3) 0.9383(3) 0.7348(2) 0.0279(7) Uani 1 1 d . . . . .
C220 C -0.2557(3) 0.9590(3) 0.8098(2) 0.0312(8) Uani 1 1 d . . . . .
H220 H -0.3280 0.9618 0.8242 0.037 Uiso 1 1 calc R U . . .
C221 C -0.1714(3) 0.9757(3) 0.8640(2) 0.0302(7) Uani 1 1 d D . . . .
C222 C -0.0658(3) 0.9719(3) 0.84269(19) 0.0270(7) Uani 1 1 d . . . . .
H222 H -0.0099 0.9837 0.8809 0.032 Uiso 1 1 calc R U . . .
C223 C -0.3212(3) 0.9252(3) 0.6760(2) 0.0346(8) Uani 1 1 d . . . . .
F13 F -0.41091(19) 0.8876(2) 0.69797(14) 0.0528(7) Uani 1 1 d . U . . .
F14 F -0.2986(2) 0.8614(2) 0.61133(14) 0.0589(7) Uani 1 1 d . U . . .
F15 F -0.3467(3) 1.0128(2) 0.6581(2) 0.0755(10) Uani 1 1 d . U . . .
C224 C -0.1925(3) 0.9973(3) 0.9460(2) 0.0426(10) Uani 1 1 d D . . . .
F16 F -0.2921(4) 1.0194(6) 0.9628(3) 0.0556(15) Uani 0.573(11) 1 d D U P D 1
F17 F -0.1278(5) 1.0687(6) 0.9885(3) 0.0605(15) Uani 0.573(11) 1 d D U P D 1
F18 F -0.1703(6) 0.9110(5) 0.9736(3) 0.0579(14) Uani 0.573(11) 1 d D U P D 1
F116 F -0.1348(6) 0.9454(8) 0.9863(4) 0.0562(17) Uani 0.427(11) 1 d D U P D 2
F117 F -0.2955(4) 0.9816(8) 0.9593(4) 0.0470(17) Uani 0.427(11) 1 d D U P D 2
F118 F -0.1702(9) 1.0978(5) 0.9776(4) 0.0633(19) Uani 0.427(11) 1 d D U P D 2
C225 C 0.1093(3) 0.8174(3) 0.74621(19) 0.0271(7) Uani 1 1 d . . . . .
C226 C 0.0993(3) 0.7398(3) 0.6804(2) 0.0312(8) Uani 1 1 d . . . . .
H226 H 0.0839 0.7585 0.6336 0.037 Uiso 1 1 calc R U . . .
C227 C 0.1107(3) 0.6369(3) 0.6806(2) 0.0362(8) Uani 1 1 d D . . . .
C228 C 0.1308(3) 0.6061(3) 0.7476(2) 0.0401(9) Uani 1 1 d . . . . .
H228 H 0.1382 0.5355 0.7481 0.048 Uiso 1 1 calc R U . . .
C229 C 0.1398(3) 0.6805(3) 0.8139(2) 0.0389(9) Uani 1 1 d D . . . .
C230 C 0.1299(3) 0.7843(3) 0.8132(2) 0.0327(8) Uani 1 1 d . . . . .
H230 H 0.1373 0.8338 0.8596 0.039 Uiso 1 1 calc R U . . .
C231 C 0.1051(3) 0.5584(3) 0.6084(3) 0.0503(11) Uani 1 1 d D . . . .
F19 F 0.0944(7) 0.5938(4) 0.5468(2) 0.0784(16) Uani 0.575(6) 1 d D U P E 1
F20 F 0.0269(5) 0.4886(4) 0.6047(3) 0.0789(17) Uani 0.575(6) 1 d D U P E 1
F21 F 0.1937(5) 0.5024(5) 0.5991(4) 0.0839(17) Uani 0.575(6) 1 d D U P E 1
F119 F 0.0836(9) 0.4654(4) 0.6159(4) 0.082(2) Uani 0.425(6) 1 d D U P E 2
F120 F 0.1939(6) 0.5556(7) 0.5723(4) 0.086(2) Uani 0.425(6) 1 d D U P E 2
F121 F 0.0290(7) 0.5805(6) 0.5607(4) 0.0775(19) Uani 0.425(6) 1 d D U P E 2
C232 C 0.1623(4) 0.6481(3) 0.8858(3) 0.0616(14) Uani 1 1 d D . . . .
F22 F 0.2367(7) 0.5713(6) 0.8770(4) 0.0604(16) Uani 0.34 1 d D U P F 1
F23 F 0.1995(10) 0.7207(6) 0.9426(4) 0.0700(17) Uani 0.34 1 d D U P F 1
F24 F 0.0745(6) 0.6032(9) 0.9085(5) 0.0729(17) Uani 0.34 1 d D U P F 1
F122 F 0.0876(7) 0.6785(9) 0.9371(4) 0.0686(17) Uani 0.33 1 d D U P F 2
F123 F 0.1818(10) 0.5509(5) 0.8808(5) 0.0712(17) Uani 0.33 1 d D U P F 2
F124 F 0.2549(6) 0.7011(7) 0.9220(4) 0.0616(16) Uani 0.33 1 d D U P F 2
F222 F 0.1031(9) 0.5600(6) 0.8880(5) 0.0682(17) Uani 0.33 1 d D U P F 3
F223 F 0.2636(5) 0.6224(10) 0.8970(5) 0.0767(18) Uani 0.33 1 d D U P F 3
F224 F 0.1343(9) 0.7154(6) 0.9481(3) 0.0637(17) Uani 0.33 1 d D U P F 3

loop_
_atom_site_aniso_label
_atom_site_aniso_U_11
_atom_site_aniso_U_22
_atom_site_aniso_U_33
_atom_site_aniso_U_23
_atom_site_aniso_U_13
_atom_site_aniso_U_12
Rh1 0.03117(17) 0.02883(17) 0.03346(17) 0.00567(11) 0.00127(11) -0.00038(11)
C1 0.039(2) 0.0229(18) 0.042(2) 0.0027(15) 0.0029(16) -0.0016(15)
C2 0.033(2) 0.0266(19) 0.058(3) 0.0107(17) 0.0077(18) -0.0017(15)
C3 0.044(2) 0.033(2) 0.049(2) 0.0123(18) 0.0162(19) 0.0036(17)
C4 0.051(2) 0.0288(19) 0.043(2) 0.0138(17) 0.0006(18) 0.0028(17)
C5 0.033(2) 0.0242(18) 0.051(2) 0.0085(16) 0.0042(17) 0.0048(15)
C6 0.063(3) 0.038(2) 0.041(2) -0.0026(18) 0.000(2) -0.004(2)
C7 0.037(2) 0.038(2) 0.096(4) 0.013(2) -0.003(2) -0.0038(19)
C8 0.081(4) 0.063(3) 0.074(4) 0.027(3) 0.043(3) 0.016(3)
C9 0.087(4) 0.049(3) 0.047(3) 0.014(2) -0.010(3) 0.007(3)
C10 0.038(2) 0.045(3) 0.075(3) 0.005(2) 0.005(2) 0.007(2)
P1A 0.035(5) 0.032(3) 0.044(6) 0.014(5) -0.012(4) -0.011(4)
C11A 0.058(8) 0.052(7) 0.073(9) 0.014(7) -0.010(7) 0.004(6)
C12A 0.068(11) 0.059(10) 0.090(13) 0.004(10) -0.015(11) 0.004(8)
C13A 0.056(11) 0.084(12) 0.093(13) 0.012(11) -0.028(10) -0.002(9)
C14A 0.049(9) 0.047(9) 0.077(13) 0.000(10) 0.010(10) 0.022(7)
C15A 0.051(8) 0.050(7) 0.033(6) 0.017(5) -0.011(6) -0.008(6)
C16A 0.072(12) 0.062(11) 0.039(8) 0.016(8) -0.006(9) -0.012(9)
C17A 0.067(12) 0.060(10) 0.053(10) -0.003(8) -0.006(9) -0.022(9)
C18A 0.070(12) 0.065(10) 0.055(10) 0.031(8) -0.019(8) -0.018(9)
P1B 0.037(2) 0.0304(14) 0.047(3) 0.012(2) -0.0060(17) -0.0046(18)
C11B 0.036(4) 0.035(4) 0.076(6) 0.020(4) -0.001(4) 0.002(3)
C12B 0.061(6) 0.038(5) 0.103(9) 0.018(5) 0.005(7) 0.012(4)
C13B 0.045(5) 0.054(6) 0.118(10) 0.024(6) -0.029(6) -0.005(4)
C14B 0.034(4) 0.044(5) 0.092(8) 0.020(6) 0.016(6) 0.005(3)
C15B 0.056(5) 0.046(4) 0.050(5) 0.012(4) -0.014(4) -0.010(4)
C16B 0.069(7) 0.047(6) 0.039(4) 0.013(4) -0.007(5) -0.009(5)
C17B 0.084(8) 0.055(6) 0.046(6) 0.017(4) -0.019(5) -0.016(6)
C18B 0.078(8) 0.050(5) 0.067(7) 0.029(5) -0.019(6) -0.011(5)
B1 0.036(2) 0.032(2) 0.043(2) 0.0017(18) 0.0003(19) 0.0007(18)
P2 0.0375(5) 0.0360(5) 0.0328(5) 0.0075(4) -0.0042(4) -0.0066(4)
C19 0.079(4) 0.043(3) 0.070(3) 0.021(2) -0.023(3) -0.023(3)
C20 0.062(3) 0.072(3) 0.038(2) 0.015(2) -0.011(2) -0.018(3)
C21 0.042(3) 0.080(4) 0.066(3) 0.001(3) 0.008(2) -0.004(3)
B200 0.029(2) 0.0265(19) 0.0224(18) 0.0039(14) 0.0021(15) 0.0018(15)
C201 0.0241(16) 0.0288(17) 0.0236(16) 0.0073(13) 0.0046(13) 0.0029(13)
C202 0.0303(18) 0.0283(17) 0.0241(16) 0.0065(13) 0.0059(13) 0.0054(14)
C203 0.0257(17) 0.0371(19) 0.0265(17) 0.0111(14) 0.0005(13) 0.0027(14)
C204 0.0330(19) 0.036(2) 0.0272(17) 0.0051(15) -0.0039(14) -0.0017(15)
C205 0.0325(19) 0.0269(18) 0.0361(19) 0.0039(15) -0.0014(15) 0.0039(15)
C206 0.0253(17) 0.0310(18) 0.0288(17) 0.0075(14) -0.0012(13) 0.0021(14)
C207 0.031(2) 0.049(2) 0.036(2) 0.0134(17) -0.0010(16) 0.0046(17)
F1 0.0410(14) 0.0734(18) 0.0521(15) 0.0003(13) -0.0190(12) 0.0081(13)
F2 0.0336(13) 0.102(2) 0.0569(16) 0.0292(15) 0.0116(12) 0.0187(14)
F3 0.0488(15) 0.0555(16) 0.0845(19) 0.0241(14) -0.0180(14) 0.0147(13)
C208 0.046(3) 0.033(2) 0.067(3) -0.006(2) -0.014(2) 0.0036(19)
F4 0.077(3) 0.051(2) 0.078(3) 0.006(2) 0.035(2) 0.025(2)
F5 0.093(3) 0.057(3) 0.102(3) -0.027(3) -0.026(3) 0.013(2)
F6 0.089(3) 0.041(2) 0.093(3) 0.023(2) 0.018(2) 0.027(2)
F104 0.092(3) 0.036(3) 0.088(3) 0.003(3) 0.024(3) 0.002(3)
F105 0.085(3) 0.063(3) 0.098(4) -0.001(3) -0.008(3) 0.031(3)
F106 0.087(3) 0.053(3) 0.068(3) -0.005(3) 0.017(3) 0.022(3)
C209 0.0271(17) 0.0249(17) 0.0235(16) 0.0018(13) 0.0003(13) -0.0025(13)
C210 0.0301(18) 0.0276(18) 0.0272(17) 0.0036(13) 0.0004(14) 0.0018(14)
C211 0.0356(19) 0.0287(18) 0.0277(17) 0.0060(14) -0.0020(14) -0.0044(15)
C212 0.041(2) 0.041(2) 0.0247(17) 0.0104(15) 0.0029(15) -0.0062(17)
C213 0.0320(19) 0.040(2) 0.0289(18) 0.0078(15) 0.0042(15) 0.0001(16)
C214 0.0284(18) 0.0326(19) 0.0257(17) 0.0064(14) 0.0028(14) 0.0010(14)
C215 0.047(2) 0.036(2) 0.033(2) 0.0099(16) -0.0045(17) -0.0017(18)
F7 0.143(3) 0.087(2) 0.0590(18) 0.0465(17) 0.0304(19) 0.051(2)
F8 0.0485(16) 0.0661(18) 0.110(2) 0.0464(18) -0.0186(16) -0.0005(14)
F9 0.081(2) 0.0317(13) 0.091(2) 0.0076(14) -0.0328(17) -0.0010(13)
C216 0.048(3) 0.081(4) 0.041(2) 0.022(2) 0.021(2) 0.015(2)
F10 0.073(3) 0.092(3) 0.067(3) 0.028(3) 0.036(2) 0.024(3)
F11 0.046(3) 0.075(3) 0.074(3) 0.003(3) 0.004(2) 0.017(3)
F12 0.069(3) 0.068(3) 0.086(3) 0.000(2) 0.036(3) 0.023(2)
F110 0.070(3) 0.081(3) 0.077(3) 0.029(3) 0.022(3) 0.037(3)
F111 0.073(3) 0.084(3) 0.075(3) -0.015(3) 0.031(3) 0.015(3)
F112 0.049(3) 0.083(3) 0.075(3) 0.014(3) 0.029(2) 0.000(2)
C217 0.0273(17) 0.0235(16) 0.0250(16) 0.0046(13) 0.0025(13) 0.0011(13)
C218 0.0324(18) 0.0255(17) 0.0228(16) 0.0043(13) 0.0028(13) 0.0009(14)
C219 0.0250(17) 0.0273(17) 0.0327(18) 0.0098(14) -0.0013(14) -0.0001(14)
C220 0.0244(17) 0.036(2) 0.0352(19) 0.0107(15) 0.0059(14) 0.0024(15)
C221 0.0290(18) 0.0324(19) 0.0295(18) 0.0070(14) 0.0044(14) 0.0012(15)
C222 0.0277(17) 0.0285(17) 0.0247(16) 0.0056(13) 0.0006(13) -0.0012(14)
C223 0.0331(19) 0.037(2) 0.036(2) 0.0136(16) -0.0016(16) -0.0027(16)
F13 0.0319(12) 0.0788(18) 0.0487(14) 0.0183(13) -0.0052(10) -0.0138(12)
F14 0.0457(14) 0.091(2) 0.0333(12) 0.0003(13) -0.0066(11) -0.0020(14)
F15 0.080(2) 0.0509(16) 0.102(2) 0.0414(16) -0.0520(18) -0.0118(14)
C224 0.035(2) 0.060(3) 0.031(2) 0.0060(18) 0.0073(16) 0.0009(19)
F16 0.044(2) 0.079(3) 0.042(2) 0.004(2) 0.0175(19) 0.014(2)
F17 0.050(3) 0.086(3) 0.035(2) -0.009(2) 0.005(2) -0.009(2)
F18 0.060(3) 0.080(3) 0.038(2) 0.023(2) 0.005(2) 0.001(2)
F116 0.048(3) 0.086(3) 0.036(3) 0.017(3) 0.000(2) 0.002(3)
F117 0.040(3) 0.067(4) 0.036(2) 0.012(3) 0.014(2) -0.001(2)
F118 0.066(3) 0.071(3) 0.045(3) -0.005(3) 0.012(3) -0.002(3)
C225 0.0237(16) 0.0287(18) 0.0288(17) 0.0057(14) 0.0040(13) 0.0002(13)
C226 0.0319(19) 0.0303(18) 0.0303(18) 0.0047(14) 0.0003(14) -0.0031(15)
C227 0.034(2) 0.0298(19) 0.042(2) 0.0018(16) 0.0048(16) -0.0029(15)
C228 0.043(2) 0.0259(19) 0.052(2) 0.0079(17) 0.0087(19) 0.0021(16)
C229 0.047(2) 0.034(2) 0.039(2) 0.0130(16) 0.0068(18) 0.0052(17)
C230 0.041(2) 0.0289(18) 0.0294(18) 0.0073(14) 0.0064(15) 0.0046(15)
C231 0.065(3) 0.031(2) 0.050(3) -0.0007(19) 0.005(2) -0.004(2)
F19 0.118(4) 0.060(3) 0.051(2) -0.002(2) 0.000(3) -0.003(3)
F20 0.078(3) 0.060(3) 0.081(3) -0.022(2) 0.003(3) -0.021(3)
F21 0.091(3) 0.076(3) 0.070(3) -0.018(2) 0.010(3) 0.030(3)
F119 0.100(4) 0.054(3) 0.082(3) -0.004(3) 0.000(3) -0.003(3)
F120 0.095(3) 0.081(4) 0.069(3) -0.018(3) 0.025(3) -0.003(3)
F121 0.086(4) 0.066(3) 0.064(3) -0.019(3) -0.013(3) 0.001(3)
C232 0.097(4) 0.038(3) 0.055(3) 0.020(2) 0.004(3) 0.009(3)
F22 0.075(3) 0.052(3) 0.062(3) 0.031(2) -0.006(3) 0.004(3)
F23 0.087(3) 0.071(3) 0.057(3) 0.026(2) -0.007(3) 0.006(3)
F24 0.087(3) 0.076(3) 0.063(3) 0.031(3) 0.014(3) -0.001(3)
F122 0.085(3) 0.072(3) 0.056(3) 0.030(3) 0.013(3) -0.006(3)
F123 0.087(3) 0.064(3) 0.071(3) 0.033(2) 0.000(3) 0.007(3)
F124 0.078(3) 0.065(3) 0.049(3) 0.029(2) -0.007(3) 0.009(3)
F222 0.086(3) 0.061(3) 0.065(3) 0.030(3) 0.008(3) -0.001(3)
F223 0.087(3) 0.079(3) 0.070(3) 0.030(3) -0.008(3) 0.009(3)
F224 0.080(3) 0.067(3) 0.050(3) 0.026(2) 0.003(3) -0.002(3)

_geom_special_details            
;
 All esds (except the esd in the dihedral angle between two l.s. planes)
 are estimated using the full covariance matrix.  The cell esds are taken
 into account individually in the estimation of esds in distances, angles
 and torsion angles; correlations between esds in cell parameters are only
 used when they are defined by crystal symmetry.  An approximate (isotropic)
 treatment of cell esds is used for estimating esds involving l.s. planes.
;

loop_
_geom_bond_atom_site_label_1
_geom_bond_atom_site_label_2
_geom_bond_distance
_geom_bond_site_symmetry_2
_geom_bond_publ_flag
Rh1 C1 2.161(4) . ?
Rh1 C5 2.195(4) . ?
Rh1 C4 2.230(4) . ?
Rh1 P1B 2.258(14) . ?
Rh1 C2 2.266(4) . ?
Rh1 C3 2.298(4) . ?
Rh1 P1A 2.30(3) . ?
Rh1 B1 2.431(5) . ?
Rh1 H1 1.468(19) . ?
Rh1 H2 1.61(5) . ?
C1 C5 1.444(6) . ?
C1 C2 1.447(6) . ?
C1 C6 1.491(6) . ?
C2 C3 1.408(6) . ?
C2 C7 1.503(6) . ?
C3 C4 1.442(6) . ?
C3 C8 1.508(6) . ?
C4 C5 1.408(6) . ?
C4 C9 1.495(6) . ?
C5 C10 1.491(6) . ?
C6 H6A 0.9800 . ?
C6 H6B 0.9800 . ?
C6 H6C 0.9800 . ?
C7 H7A 0.9800 . ?
C7 H7B 0.9800 . ?
C7 H7C 0.9800 . ?
C8 H8A 0.9800 . ?
C8 H8B 0.9800 . ?
C8 H8C 0.9800 . ?
C9 H9A 0.9800 . ?
C9 H9B 0.9800 . ?
C9 H9C 0.9800 . ?
C10 H10A 0.9800 . ?
C10 H10B 0.9800 . ?
C10 H10C 0.9800 . ?
P1A C11A 1.841(18) . ?
P1A C15A 1.856(17) . ?
P1A B1 1.99(2) . ?
C11A C14A 1.520(17) . ?
C11A C12A 1.555(18) . ?
C11A C13A 1.557(18) . ?
C12A H12A 0.9800 . ?
C12A H12B 0.9800 . ?
C12A H12C 0.9800 . ?
C13A H13A 0.9800 . ?
C13A H13B 0.9800 . ?
C13A H13C 0.9800 . ?
C14A H14A 0.9800 . ?
C14A H14B 0.9800 . ?
C14A H14C 0.9800 . ?
C15A C18A 1.539(17) . ?
C15A C17A 1.546(17) . ?
C15A C16A 1.551(17) . ?
C16A H16A 0.9800 . ?
C16A H16B 0.9800 . ?
C16A H16C 0.9800 . ?
C17A H17A 0.9800 . ?
C17A H17B 0.9800 . ?
C17A H17C 0.9800 . ?
C18A H18A 0.9800 . ?
C18A H18B 0.9800 . ?
C18A H18C 0.9800 . ?
P1B C15B 1.875(12) . ?
P1B C11B 1.877(11) . ?
P1B B1 1.901(14) . ?
C11B C13B 1.530(12) . ?
C11B C14B 1.550(12) . ?
C11B C12B 1.554(10) . ?
C12B H12D 0.9800 . ?
C12B H12E 0.9800 . ?
C12B H12F 0.9800 . ?
C13B H13D 0.9800 . ?
C13B H13E 0.9800 . ?
C13B H13F 0.9800 . ?
C14B H14D 0.9800 . ?
C14B H14E 0.9800 . ?
C14B H14F 0.9800 . ?
C15B C18B 1.534(12) . ?
C15B C16B 1.540(12) . ?
C15B C17B 1.547(11) . ?
C16B H16D 0.9800 . ?
C16B H16E 0.9800 . ?
C16B H16F 0.9800 . ?
C17B H17D 0.9800 . ?
C17B H17E 0.9800 . ?
C17B H17F 0.9800 . ?
C18B H18D 0.9800 . ?
C18B H18E 0.9800 . ?
C18B H18F 0.9800 . ?
B1 P2 1.918(5) . ?
B1 H2 1.29(5) . ?
B1 H3 1.13(5) . ?
P2 C19 1.794(5) . ?
P2 C21 1.799(5) . ?
P2 C20 1.800(4) . ?
C19 H19A 0.9800 . ?
C19 H19B 0.9800 . ?
C19 H19C 0.9800 . ?
C20 H20A 0.9800 . ?
C20 H20B 0.9800 . ?
C20 H20C 0.9800 . ?
C21 H21A 0.9800 . ?
C21 H21B 0.9800 . ?
C21 H21C 0.9800 . ?
B200 C217 1.634(5) . ?
B200 C209 1.638(5) . ?
B200 C225 1.638(5) . ?
B200 C201 1.643(5) . ?
C201 C202 1.388(5) . ?
C201 C206 1.403(5) . ?
C202 C203 1.385(5) . ?
C202 H202 0.9500 . ?
C203 C204 1.379(5) . ?
C203 C207 1.491(5) . ?
C204 C205 1.395(5) . ?
C204 H204 0.9500 . ?
C205 C206 1.384(5) . ?
C205 C208 1.485(5) . ?
C206 H206 0.9500 . ?
C207 F1 1.324(5) . ?
C207 F3 1.334(5) . ?
C207 F2 1.346(5) . ?
C208 F105 1.257(6) . ?
C208 F5 1.271(5) . ?
C208 F4 1.336(5) . ?
C208 F104 1.341(6) . ?
C208 F6 1.381(5) . ?
C208 F106 1.403(6) . ?
C209 C210 1.396(5) . ?
C209 C214 1.399(5) . ?
C210 C211 1.391(5) . ?
C210 H210 0.9500 . ?
C211 C212 1.389(5) . ?
C211 C215 1.501(5) . ?
C212 C213 1.396(5) . ?
C212 H212 0.9500 . ?
C213 C214 1.386(5) . ?
C213 C216 1.489(6) . ?
C214 H214 0.9500 . ?
C215 F7 1.316(5) . ?
C215 F9 1.320(5) . ?
C215 F8 1.324(5) . ?
C216 F10 1.273(5) . ?
C216 F110 1.280(5) . ?
C216 F111 1.310(5) . ?
C216 F11 1.350(5) . ?
C216 F112 1.403(5) . ?
C216 F12 1.406(5) . ?
C217 C218 1.401(5) . ?
C217 C222 1.401(5) . ?
C218 C219 1.400(5) . ?
C218 H218 0.9500 . ?
C219 C220 1.376(5) . ?
C219 C223 1.495(5) . ?
C220 C221 1.393(5) . ?
C220 H220 0.9500 . ?
C221 C222 1.388(5) . ?
C221 C224 1.489(5) . ?
C222 H222 0.9500 . ?
C223 F15 1.322(5) . ?
C223 F13 1.333(4) . ?
C223 F14 1.334(5) . ?
C224 F16 1.315(5) . ?
C224 F116 1.315(5) . ?
C224 F17 1.326(5) . ?
C224 F117 1.340(5) . ?
C224 F118 1.359(5) . ?
C224 F18 1.381(5) . ?
C225 C230 1.398(5) . ?
C225 C226 1.400(5) . ?
C226 C227 1.384(5) . ?
C226 H226 0.9500 . ?
C227 C228 1.382(6) . ?
C227 C231 1.487(6) . ?
C228 C229 1.382(6) . ?
C228 H228 0.9500 . ?
C229 C230 1.397(5) . ?
C229 C232 1.480(6) . ?
C230 H230 0.9500 . ?
C231 F119 1.304(6) . ?
C231 F120 1.308(6) . ?
C231 F19 1.309(5) . ?
C231 F20 1.330(5) . ?
C231 F121 1.339(6) . ?
C231 F21 1.341(5) . ?
C232 F123 1.308(6) . ?
C232 F23 1.315(6) . ?
C232 F223 1.336(6) . ?
C232 F224 1.344(6) . ?
C232 F122 1.349(6) . ?
C232 F24 1.363(6) . ?
C232 F22 1.382(6) . ?
C232 F222 1.389(6) . ?
C232 F124 1.407(6) . ?

loop_
_geom_angle_atom_site_label_1
_geom_angle_atom_site_label_2
_geom_angle_atom_site_label_3
_geom_angle
_geom_angle_site_symmetry_1
_geom_angle_site_symmetry_3
_geom_angle_publ_flag
C1 Rh1 C5 38.70(15) . . ?
C1 Rh1 C4 63.28(15) . . ?
C5 Rh1 C4 37.09(15) . . ?
C1 Rh1 P1B 127.4(4) . . ?
C5 Rh1 P1B 163.3(4) . . ?
C4 Rh1 P1B 157.3(3) . . ?
C1 Rh1 C2 38.07(15) . . ?
C5 Rh1 C2 62.84(15) . . ?
C4 Rh1 C2 61.63(16) . . ?
P1B Rh1 C2 112.6(4) . . ?
C1 Rh1 C3 62.46(15) . . ?
C5 Rh1 C3 62.04(15) . . ?
C4 Rh1 C3 37.11(16) . . ?
P1B Rh1 C3 124.9(3) . . ?
C2 Rh1 C3 35.94(16) . . ?
C1 Rh1 P1A 125.0(7) . . ?
C5 Rh1 P1A 157.2(6) . . ?
C4 Rh1 P1A 165.0(6) . . ?
C2 Rh1 P1A 115.8(6) . . ?
C3 Rh1 P1A 131.8(5) . . ?
C1 Rh1 B1 173.98(16) . . ?
C5 Rh1 B1 145.16(16) . . ?
C4 Rh1 B1 122.64(16) . . ?
P1B Rh1 B1 47.7(4) . . ?
C2 Rh1 B1 143.91(15) . . ?
C3 Rh1 B1 122.61(16) . . ?
P1A Rh1 B1 49.5(7) . . ?
C1 Rh1 H1 98.4(16) . . ?
C5 Rh1 H1 93.5(16) . . ?
C4 Rh1 H1 122.2(16) . . ?
P1B Rh1 H1 78.4(16) . . ?
C2 Rh1 H1 133.7(16) . . ?
C3 Rh1 H1 155.5(16) . . ?
P1A Rh1 H1 71.0(17) . . ?
B1 Rh1 H1 77.6(16) . . ?
C1 Rh1 H2 156.2(17) . . ?
C5 Rh1 H2 118.2(17) . . ?
C4 Rh1 H2 94.2(17) . . ?
P1B Rh1 H2 76.3(18) . . ?
C2 Rh1 H2 138.8(17) . . ?
C3 Rh1 H2 104.8(17) . . ?
P1A Rh1 H2 78.7(19) . . ?
B1 Rh1 H2 29.1(17) . . ?
H1 Rh1 H2 87(2) . . ?
C5 C1 C2 107.2(3) . . ?
C5 C1 C6 126.5(4) . . ?
C2 C1 C6 125.5(4) . . ?
C5 C1 Rh1 71.9(2) . . ?
C2 C1 Rh1 74.9(2) . . ?
C6 C1 Rh1 126.5(3) . . ?
C3 C2 C1 108.3(4) . . ?
C3 C2 C7 126.9(4) . . ?
C1 C2 C7 124.4(4) . . ?
C3 C2 Rh1 73.3(2) . . ?
C1 C2 Rh1 67.0(2) . . ?
C7 C2 Rh1 130.8(3) . . ?
C2 C3 C4 107.8(4) . . ?
C2 C3 C8 127.2(4) . . ?
C4 C3 C8 124.6(5) . . ?
C2 C3 Rh1 70.8(2) . . ?
C4 C3 Rh1 68.9(2) . . ?
C8 C3 Rh1 131.0(3) . . ?
C5 C4 C3 108.8(4) . . ?
C5 C4 C9 125.9(4) . . ?
C3 C4 C9 125.1(4) . . ?
C5 C4 Rh1 70.1(2) . . ?
C3 C4 Rh1 74.0(2) . . ?
C9 C4 Rh1 126.6(3) . . ?
C4 C5 C1 107.8(3) . . ?
C4 C5 C10 126.5(4) . . ?
C1 C5 C10 125.5(4) . . ?
C4 C5 Rh1 72.8(2) . . ?
C1 C5 Rh1 69.4(2) . . ?
C10 C5 Rh1 127.4(3) . . ?
C1 C6 H6A 109.5 . . ?
C1 C6 H6B 109.5 . . ?
H6A C6 H6B 109.5 . . ?
C1 C6 H6C 109.5 . . ?
H6A C6 H6C 109.5 . . ?
H6B C6 H6C 109.5 . . ?
C2 C7 H7A 109.5 . . ?
C2 C7 H7B 109.5 . . ?
H7A C7 H7B 109.5 . . ?
C2 C7 H7C 109.5 . . ?
H7A C7 H7C 109.5 . . ?
H7B C7 H7C 109.5 . . ?
C3 C8 H8A 109.5 . . ?
C3 C8 H8B 109.5 . . ?
H8A C8 H8B 109.5 . . ?
C3 C8 H8C 109.5 . . ?
H8A C8 H8C 109.5 . . ?
H8B C8 H8C 109.5 . . ?
C4 C9 H9A 109.5 . . ?
C4 C9 H9B 109.5 . . ?
H9A C9 H9B 109.5 . . ?
C4 C9 H9C 109.5 . . ?
H9A C9 H9C 109.5 . . ?
H9B C9 H9C 109.5 . . ?
C5 C10 H10A 109.5 . . ?
C5 C10 H10B 109.5 . . ?
H10A C10 H10B 109.5 . . ?
C5 C10 H10C 109.5 . . ?
H10A C10 H10C 109.5 . . ?
H10B C10 H10C 109.5 . . ?
C11A P1A C15A 111.1(14) . . ?
C11A P1A B1 109.1(12) . . ?
C15A P1A B1 125.8(13) . . ?
C11A P1A Rh1 117.4(12) . . ?
C15A P1A Rh1 119.0(13) . . ?
B1 P1A Rh1 68.7(7) . . ?
C14A C11A C12A 104.5(19) . . ?
C14A C11A C13A 106(2) . . ?
C12A C11A C13A 110(2) . . ?
C14A C11A P1A 108.7(17) . . ?
C12A C11A P1A 114(2) . . ?
C13A C11A P1A 113.6(17) . . ?
C11A C12A H12A 109.5 . . ?
C11A C12A H12B 109.5 . . ?
H12A C12A H12B 109.5 . . ?
C11A C12A H12C 109.5 . . ?
H12A C12A H12C 109.5 . . ?
H12B C12A H12C 109.5 . . ?
C11A C13A H13A 109.5 . . ?
C11A C13A H13B 109.5 . . ?
H13A C13A H13B 109.5 . . ?
C11A C13A H13C 109.5 . . ?
H13A C13A H13C 109.5 . . ?
H13B C13A H13C 109.5 . . ?
C11A C14A H14A 109.5 . . ?
C11A C14A H14B 109.5 . . ?
H14A C14A H14B 109.5 . . ?
C11A C14A H14C 109.5 . . ?
H14A C14A H14C 109.5 . . ?
H14B C14A H14C 109.5 . . ?
C18A C15A C17A 110.1(18) . . ?
C18A C15A C16A 110.1(17) . . ?
C17A C15A C16A 103.8(17) . . ?
C18A C15A P1A 112.6(16) . . ?
C17A C15A P1A 111.0(18) . . ?
C16A C15A P1A 108.9(16) . . ?
C15A C16A H16A 109.5 . . ?
C15A C16A H16B 109.5 . . ?
H16A C16A H16B 109.5 . . ?
C15A C16A H16C 109.5 . . ?
H16A C16A H16C 109.5 . . ?
H16B C16A H16C 109.5 . . ?
C15A C17A H17A 109.5 . . ?
C15A C17A H17B 109.5 . . ?
H17A C17A H17B 109.5 . . ?
C15A C17A H17C 109.5 . . ?
H17A C17A H17C 109.5 . . ?
H17B C17A H17C 109.5 . . ?
C15A C18A H18A 109.5 . . ?
C15A C18A H18B 109.5 . . ?
H18A C18A H18B 109.5 . . ?
C15A C18A H18C 109.5 . . ?
H18A C18A H18C 109.5 . . ?
H18B C18A H18C 109.5 . . ?
C15B P1B C11B 110.4(7) . . ?
C15B P1B B1 121.2(7) . . ?
C11B P1B B1 108.8(7) . . ?
C15B P1B Rh1 120.0(7) . . ?
C11B P1B Rh1 120.1(6) . . ?
B1 P1B Rh1 70.9(4) . . ?
C13B C11B C14B 108.3(9) . . ?
C13B C11B C12B 111.4(9) . . ?
C14B C11B C12B 106.3(9) . . ?
C13B C11B P1B 111.3(8) . . ?
C14B C11B P1B 106.9(8) . . ?
C12B C11B P1B 112.3(9) . . ?
C11B C12B H12D 109.5 . . ?
C11B C12B H12E 109.5 . . ?
H12D C12B H12E 109.5 . . ?
C11B C12B H12F 109.5 . . ?
H12D C12B H12F 109.5 . . ?
H12E C12B H12F 109.5 . . ?
C11B C13B H13D 109.5 . . ?
C11B C13B H13E 109.5 . . ?
H13D C13B H13E 109.5 . . ?
C11B C13B H13F 109.5 . . ?
H13D C13B H13F 109.5 . . ?
H13E C13B H13F 109.5 . . ?
C11B C14B H14D 109.5 . . ?
C11B C14B H14E 109.5 . . ?
H14D C14B H14E 109.5 . . ?
C11B C14B H14F 109.5 . . ?
H14D C14B H14F 109.5 . . ?
H14E C14B H14F 109.5 . . ?
C18B C15B C16B 107.0(8) . . ?
C18B C15B C17B 109.5(9) . . ?
C16B C15B C17B 107.4(9) . . ?
C18B C15B P1B 114.4(9) . . ?
C16B C15B P1B 110.4(9) . . ?
C17B C15B P1B 107.9(9) . . ?
C15B C16B H16D 109.5 . . ?
C15B C16B H16E 109.5 . . ?
H16D C16B H16E 109.5 . . ?
C15B C16B H16F 109.5 . . ?
H16D C16B H16F 109.5 . . ?
H16E C16B H16F 109.5 . . ?
C15B C17B H17D 109.5 . . ?
C15B C17B H17E 109.5 . . ?
H17D C17B H17E 109.5 . . ?
C15B C17B H17F 109.5 . . ?
H17D C17B H17F 109.5 . . ?
H17E C17B H17F 109.5 . . ?
C15B C18B H18D 109.5 . . ?
C15B C18B H18E 109.5 . . ?
H18D C18B H18E 109.5 . . ?
C15B C18B H18F 109.5 . . ?
H18D C18B H18F 109.5 . . ?
H18E C18B H18F 109.5 . . ?
P1B B1 P2 134.6(5) . . ?
P2 B1 P1A 126.2(7) . . ?
P1B B1 Rh1 61.4(5) . . ?
P2 B1 Rh1 121.6(2) . . ?
P1A B1 Rh1 61.8(8) . . ?
P1B B1 H2 98(2) . . ?
P2 B1 H2 101(2) . . ?
P1A B1 H2 99(2) . . ?
Rh1 B1 H2 37(2) . . ?
P1B B1 H3 110(3) . . ?
P2 B1 H3 104(3) . . ?
P1A B1 H3 118(3) . . ?
Rh1 B1 H3 123(3) . . ?
H2 B1 H3 105(3) . . ?
C19 P2 C21 107.6(3) . . ?
C19 P2 C20 105.8(3) . . ?
C21 P2 C20 104.0(3) . . ?
C19 P2 B1 114.6(2) . . ?
C21 P2 B1 117.9(2) . . ?
C20 P2 B1 105.6(2) . . ?
P2 C19 H19A 109.5 . . ?
P2 C19 H19B 109.5 . . ?
H19A C19 H19B 109.5 . . ?
P2 C19 H19C 109.5 . . ?
H19A C19 H19C 109.5 . . ?
H19B C19 H19C 109.5 . . ?
P2 C20 H20A 109.5 . . ?
P2 C20 H20B 109.5 . . ?
H20A C20 H20B 109.5 . . ?
P2 C20 H20C 109.5 . . ?
H20A C20 H20C 109.5 . . ?
H20B C20 H20C 109.5 . . ?
P2 C21 H21A 109.5 . . ?
P2 C21 H21B 109.5 . . ?
H21A C21 H21B 109.5 . . ?
P2 C21 H21C 109.5 . . ?
H21A C21 H21C 109.5 . . ?
H21B C21 H21C 109.5 . . ?
C217 B200 C209 115.4(3) . . ?
C217 B200 C225 103.9(3) . . ?
C209 B200 C225 112.1(3) . . ?
C217 B200 C201 110.2(3) . . ?
C209 B200 C201 102.3(3) . . ?
C225 B200 C201 113.3(3) . . ?
C202 C201 C206 115.6(3) . . ?
C202 C201 B200 123.2(3) . . ?
C206 C201 B200 121.0(3) . . ?
C203 C202 C201 122.5(3) . . ?
C203 C202 H202 118.7 . . ?
C201 C202 H202 118.7 . . ?
C204 C203 C202 121.3(3) . . ?
C204 C203 C207 118.9(3) . . ?
C202 C203 C207 119.7(3) . . ?
C203 C204 C205 117.4(3) . . ?
C203 C204 H204 121.3 . . ?
C205 C204 H204 121.3 . . ?
C206 C205 C204 120.9(3) . . ?
C206 C205 C208 120.0(3) . . ?
C204 C205 C208 119.1(3) . . ?
C205 C206 C201 122.3(3) . . ?
C205 C206 H206 118.9 . . ?
C201 C206 H206 118.9 . . ?
F1 C207 F3 106.9(3) . . ?
F1 C207 F2 106.0(3) . . ?
F3 C207 F2 106.1(3) . . ?
F1 C207 C203 113.6(3) . . ?
F3 C207 C203 112.9(3) . . ?
F2 C207 C203 110.9(3) . . ?
F5 C208 F4 110.6(5) . . ?
F105 C208 F104 111.4(5) . . ?
F5 C208 F6 105.9(4) . . ?
F4 C208 F6 98.4(4) . . ?
F105 C208 F106 103.8(5) . . ?
F104 C208 F106 97.5(4) . . ?
F105 C208 C205 119.2(4) . . ?
F5 C208 C205 116.8(4) . . ?
F4 C208 C205 113.2(4) . . ?
F104 C208 C205 112.6(4) . . ?
F6 C208 C205 110.1(3) . . ?
F106 C208 C205 109.7(4) . . ?
C210 C209 C214 115.6(3) . . ?
C210 C209 B200 123.3(3) . . ?
C214 C209 B200 120.5(3) . . ?
C211 C210 C209 122.5(3) . . ?
C211 C210 H210 118.7 . . ?
C209 C210 H210 118.7 . . ?
C212 C211 C210 120.8(3) . . ?
C212 C211 C215 119.4(3) . . ?
C210 C211 C215 119.7(3) . . ?
C211 C212 C213 117.7(3) . . ?
C211 C212 H212 121.2 . . ?
C213 C212 H212 121.2 . . ?
C214 C213 C212 120.7(3) . . ?
C214 C213 C216 119.3(3) . . ?
C212 C213 C216 120.0(3) . . ?
C213 C214 C209 122.6(3) . . ?
C213 C214 H214 118.7 . . ?
C209 C214 H214 118.7 . . ?
F7 C215 F9 107.3(4) . . ?
F7 C215 F8 105.9(4) . . ?
F9 C215 F8 104.7(4) . . ?
F7 C215 C211 113.7(4) . . ?
F9 C215 C211 111.4(3) . . ?
F8 C215 C211 113.2(3) . . ?
F110 C216 F111 113.7(5) . . ?
F10 C216 F11 110.2(5) . . ?
F110 C216 F112 104.9(5) . . ?
F111 C216 F112 101.1(4) . . ?
F10 C216 F12 103.9(4) . . ?
F11 C216 F12 98.7(4) . . ?
F10 C216 C213 119.4(4) . . ?
F110 C216 C213 116.2(4) . . ?
F111 C216 C213 111.7(4) . . ?
F11 C216 C213 112.1(4) . . ?
F112 C216 C213 107.6(4) . . ?
F12 C216 C213 110.3(4) . . ?
C218 C217 C222 116.1(3) . . ?
C218 C217 B200 124.3(3) . . ?
C222 C217 B200 119.3(3) . . ?
C219 C218 C217 121.6(3) . . ?
C219 C218 H218 119.2 . . ?
C217 C218 H218 119.2 . . ?
C220 C219 C218 121.1(3) . . ?
C220 C219 C223 118.8(3) . . ?
C218 C219 C223 120.0(3) . . ?
C219 C220 C221 118.3(3) . . ?
C219 C220 H220 120.9 . . ?
C221 C220 H220 120.9 . . ?
C222 C221 C220 120.7(3) . . ?
C222 C221 C224 118.6(3) . . ?
C220 C221 C224 120.7(3) . . ?
C221 C222 C217 122.2(3) . . ?
C221 C222 H222 118.9 . . ?
C217 C222 H222 118.9 . . ?
F15 C223 F13 106.2(3) . . ?
F15 C223 F14 106.0(3) . . ?
F13 C223 F14 105.7(3) . . ?
F15 C223 C219 112.3(3) . . ?
F13 C223 C219 112.9(3) . . ?
F14 C223 C219 113.2(3) . . ?
F16 C224 F17 108.8(4) . . ?
F116 C224 F117 107.0(5) . . ?
F116 C224 F118 105.4(4) . . ?
F117 C224 F118 105.7(4) . . ?
F16 C224 F18 105.7(4) . . ?
F17 C224 F18 103.1(4) . . ?
F16 C224 C221 115.3(4) . . ?
F116 C224 C221 115.3(4) . . ?
F17 C224 C221 114.1(3) . . ?
F117 C224 C221 112.9(4) . . ?
F118 C224 C221 109.8(4) . . ?
F18 C224 C221 108.9(3) . . ?
C230 C225 C226 115.6(3) . . ?
C230 C225 B200 121.9(3) . . ?
C226 C225 B200 122.2(3) . . ?
C227 C226 C225 122.8(4) . . ?
C227 C226 H226 118.6 . . ?
C225 C226 H226 118.6 . . ?
C228 C227 C226 120.5(4) . . ?
C228 C227 C231 119.0(3) . . ?
C226 C227 C231 120.4(3) . . ?
C229 C228 C227 118.3(4) . . ?
C229 C228 H228 120.9 . . ?
C227 C228 H228 120.9 . . ?
C228 C229 C230 120.9(4) . . ?
C228 C229 C232 118.6(3) . . ?
C230 C229 C232 120.5(3) . . ?
C229 C230 C225 121.9(3) . . ?
C229 C230 H230 119.1 . . ?
C225 C230 H230 119.1 . . ?
F119 C231 F120 107.5(5) . . ?
F19 C231 F20 106.6(4) . . ?
F119 C231 F121 106.4(5) . . ?
F120 C231 F121 105.1(5) . . ?
F19 C231 F21 104.4(4) . . ?
F20 C231 F21 103.6(4) . . ?
F119 C231 C227 114.3(4) . . ?
F120 C231 C227 112.1(4) . . ?
F19 C231 C227 115.8(4) . . ?
F20 C231 C227 113.3(4) . . ?
F121 C231 C227 110.9(4) . . ?
F21 C231 C227 112.1(4) . . ?
F223 C232 F224 107.8(5) . . ?
F123 C232 F122 109.9(5) . . ?
F23 C232 F24 108.2(5) . . ?
F23 C232 F22 106.1(5) . . ?
F24 C232 F22 103.2(5) . . ?
F223 C232 F222 103.9(5) . . ?
F224 C232 F222 103.4(5) . . ?
F123 C232 F124 105.1(5) . . ?
F122 C232 F124 102.1(5) . . ?
F123 C232 C229 116.7(5) . . ?
F23 C232 C229 115.5(4) . . ?
F223 C232 C229 114.7(5) . . ?
F224 C232 C229 114.9(4) . . ?
F122 C232 C229 113.0(4) . . ?
F24 C232 C229 111.8(4) . . ?
F22 C232 C229 111.1(4) . . ?
F222 C232 C229 110.9(4) . . ?
F124 C232 C229 108.8(4) . . ?

loop_
_geom_torsion_atom_site_label_1
_geom_torsion_atom_site_label_2
_geom_torsion_atom_site_label_3
_geom_torsion_atom_site_label_4
_geom_torsion
_geom_torsion_site_symmetry_1
_geom_torsion_site_symmetry_2
_geom_torsion_site_symmetry_3
_geom_torsion_site_symmetry_4
_geom_torsion_publ_flag
C5 C1 C2 C3 -3.2(4) . . . . ?
C6 C1 C2 C3 -173.6(4) . . . . ?
Rh1 C1 C2 C3 62.0(3) . . . . ?
C5 C1 C2 C7 170.1(4) . . . . ?
C6 C1 C2 C7 -0.4(6) . . . . ?
Rh1 C1 C2 C7 -124.8(4) . . . . ?
C5 C1 C2 Rh1 -65.2(3) . . . . ?
C6 C1 C2 Rh1 124.4(4) . . . . ?
C1 C2 C3 C4 1.1(4) . . . . ?
C7 C2 C3 C4 -171.9(4) . . . . ?
Rh1 C2 C3 C4 59.2(3) . . . . ?
C1 C2 C3 C8 174.5(4) . . . . ?
C7 C2 C3 C8 1.5(7) . . . . ?
Rh1 C2 C3 C8 -127.4(5) . . . . ?
C1 C2 C3 Rh1 -58.1(3) . . . . ?
C7 C2 C3 Rh1 128.9(4) . . . . ?
C2 C3 C4 C5 1.5(5) . . . . ?
C8 C3 C4 C5 -172.2(4) . . . . ?
Rh1 C3 C4 C5 61.9(3) . . . . ?
C2 C3 C4 C9 175.8(4) . . . . ?
C8 C3 C4 C9 2.2(7) . . . . ?
Rh1 C3 C4 C9 -123.8(4) . . . . ?
C2 C3 C4 Rh1 -60.4(3) . . . . ?
C8 C3 C4 Rh1 126.0(4) . . . . ?
C3 C4 C5 C1 -3.5(4) . . . . ?
C9 C4 C5 C1 -177.7(4) . . . . ?
Rh1 C4 C5 C1 60.9(3) . . . . ?
C3 C4 C5 C10 171.4(4) . . . . ?
C9 C4 C5 C10 -2.8(7) . . . . ?
Rh1 C4 C5 C10 -124.2(4) . . . . ?
C3 C4 C5 Rh1 -64.4(3) . . . . ?
C9 C4 C5 Rh1 121.4(4) . . . . ?
C2 C1 C5 C4 4.1(4) . . . . ?
C6 C1 C5 C4 174.4(4) . . . . ?
Rh1 C1 C5 C4 -63.1(3) . . . . ?
C2 C1 C5 C10 -170.9(4) . . . . ?
C6 C1 C5 C10 -0.6(7) . . . . ?
Rh1 C1 C5 C10 121.9(4) . . . . ?
C2 C1 C5 Rh1 67.2(3) . . . . ?
C6 C1 C5 Rh1 -122.5(4) . . . . ?
C15A P1A C11A C14A -168.8(18) . . . . ?
B1 P1A C11A C14A 48(2) . . . . ?
Rh1 P1A C11A C14A -27(2) . . . . ?
C15A P1A C11A C12A 75(2) . . . . ?
B1 P1A C11A C12A -68(2) . . . . ?
Rh1 P1A C11A C12A -143.0(16) . . . . ?
C15A P1A C11A C13A -51(3) . . . . ?
B1 P1A C11A C13A 166.0(19) . . . . ?
Rh1 P1A C11A C13A 91(2) . . . . ?
C11A P1A C15A C18A -42(2) . . . . ?
B1 P1A C15A C18A 94(2) . . . . ?
Rh1 P1A C15A C18A 177.2(14) . . . . ?
C11A P1A C15A C17A 82(2) . . . . ?
B1 P1A C15A C17A -142.4(19) . . . . ?
Rh1 P1A C15A C17A -59(2) . . . . ?
C11A P1A C15A C16A -164.0(18) . . . . ?
B1 P1A C15A C16A -29(2) . . . . ?
Rh1 P1A C15A C16A 55(2) . . . . ?
C15B P1B C11B C13B -53.3(12) . . . . ?
B1 P1B C11B C13B 171.5(8) . . . . ?
Rh1 P1B C11B C13B 93.2(10) . . . . ?
C15B P1B C11B C14B -171.4(9) . . . . ?
B1 P1B C11B C14B 53.4(10) . . . . ?
Rh1 P1B C11B C14B -24.9(11) . . . . ?
C15B P1B C11B C12B 72.4(11) . . . . ?
B1 P1B C11B C12B -62.8(10) . . . . ?
Rh1 P1B C11B C12B -141.1(9) . . . . ?
C11B P1B C15B C18B -36.1(12) . . . . ?
B1 P1B C15B C18B 92.7(10) . . . . ?
Rh1 P1B C15B C18B 177.5(8) . . . . ?
C11B P1B C15B C16B -156.8(9) . . . . ?
B1 P1B C15B C16B -28.0(12) . . . . ?
Rh1 P1B C15B C16B 56.7(11) . . . . ?
C11B P1B C15B C17B 86.1(11) . . . . ?
B1 P1B C15B C17B -145.2(9) . . . . ?
Rh1 P1B C15B C17B -60.4(10) . . . . ?
C217 B200 C201 C202 148.2(3) . . . . ?
C209 B200 C201 C202 -88.5(4) . . . . ?
C225 B200 C201 C202 32.4(4) . . . . ?
C217 B200 C201 C206 -38.5(4) . . . . ?
C209 B200 C201 C206 84.8(4) . . . . ?
C225 B200 C201 C206 -154.3(3) . . . . ?
C206 C201 C202 C203 0.8(5) . . . . ?
B200 C201 C202 C203 174.4(3) . . . . ?
C201 C202 C203 C204 0.1(5) . . . . ?
C201 C202 C203 C207 -177.0(3) . . . . ?
C202 C203 C204 C205 -0.1(5) . . . . ?
C207 C203 C204 C205 177.1(3) . . . . ?
C203 C204 C205 C206 -0.9(5) . . . . ?
C203 C204 C205 C208 179.5(3) . . . . ?
C204 C205 C206 C201 1.9(6) . . . . ?
C208 C205 C206 C201 -178.5(3) . . . . ?
C202 C201 C206 C205 -1.8(5) . . . . ?
B200 C201 C206 C205 -175.6(3) . . . . ?
C204 C203 C207 F1 22.4(5) . . . . ?
C202 C203 C207 F1 -160.4(3) . . . . ?
C204 C203 C207 F3 144.3(4) . . . . ?
C202 C203 C207 F3 -38.5(5) . . . . ?
C204 C203 C207 F2 -96.8(4) . . . . ?
C202 C203 C207 F2 80.4(5) . . . . ?
C206 C205 C208 F105 -0.7(7) . . . . ?
C204 C205 C208 F105 178.9(6) . . . . ?
C206 C205 C208 F5 173.0(5) . . . . ?
C204 C205 C208 F5 -7.4(6) . . . . ?
C206 C205 C208 F4 42.8(5) . . . . ?
C204 C205 C208 F4 -137.6(4) . . . . ?
C206 C205 C208 F104 -134.1(5) . . . . ?
C204 C205 C208 F104 45.5(6) . . . . ?
C206 C205 C208 F6 -66.2(5) . . . . ?
C204 C205 C208 F6 113.4(4) . . . . ?
C206 C205 C208 F106 118.6(5) . . . . ?
C204 C205 C208 F106 -61.8(5) . . . . ?
C217 B200 C209 C210 34.4(5) . . . . ?
C225 B200 C209 C210 153.0(3) . . . . ?
C201 B200 C209 C210 -85.3(4) . . . . ?
C217 B200 C209 C214 -155.3(3) . . . . ?
C225 B200 C209 C214 -36.6(4) . . . . ?
C201 B200 C209 C214 85.0(4) . . . . ?
C214 C209 C210 C211 0.5(5) . . . . ?
B200 C209 C210 C211 171.3(3) . . . . ?
C209 C210 C211 C212 1.6(6) . . . . ?
C209 C210 C211 C215 -176.1(3) . . . . ?
C210 C211 C212 C213 -2.6(5) . . . . ?
C215 C211 C212 C213 175.1(3) . . . . ?
C211 C212 C213 C214 1.5(5) . . . . ?
C211 C212 C213 C216 -178.7(3) . . . . ?
C212 C213 C214 C209 0.6(6) . . . . ?
C216 C213 C214 C209 -179.1(3) . . . . ?
C210 C209 C214 C213 -1.6(5) . . . . ?
B200 C209 C214 C213 -172.7(3) . . . . ?
C212 C211 C215 F7 18.6(5) . . . . ?
C210 C211 C215 F7 -163.7(4) . . . . ?
C212 C211 C215 F9 -102.8(4) . . . . ?
C210 C211 C215 F9 75.0(5) . . . . ?
C212 C211 C215 F8 139.5(4) . . . . ?
C210 C211 C215 F8 -42.8(5) . . . . ?
C214 C213 C216 F10 173.1(5) . . . . ?
C212 C213 C216 F10 -6.7(7) . . . . ?
C214 C213 C216 F110 -20.4(6) . . . . ?
C212 C213 C216 F110 159.8(5) . . . . ?
C214 C213 C216 F111 112.2(5) . . . . ?
C212 C213 C216 F111 -67.5(6) . . . . ?
C214 C213 C216 F11 -55.9(6) . . . . ?
C212 C213 C216 F11 124.3(5) . . . . ?
C214 C213 C216 F112 -137.6(4) . . . . ?
C212 C213 C216 F112 42.6(5) . . . . ?
C214 C213 C216 F12 53.0(5) . . . . ?
C212 C213 C216 F12 -126.8(5) . . . . ?
C209 B200 C217 C218 33.6(5) . . . . ?
C225 B200 C217 C218 -89.5(4) . . . . ?
C201 B200 C217 C218 148.9(3) . . . . ?
C209 B200 C217 C222 -152.7(3) . . . . ?
C225 B200 C217 C222 84.2(4) . . . . ?
C201 B200 C217 C222 -37.5(4) . . . . ?
C222 C217 C218 C219 0.5(5) . . . . ?
B200 C217 C218 C219 174.4(3) . . . . ?
C217 C218 C219 C220 -0.3(5) . . . . ?
C217 C218 C219 C223 176.7(3) . . . . ?
C218 C219 C220 C221 -0.1(5) . . . . ?
C223 C219 C220 C221 -177.1(3) . . . . ?
C219 C220 C221 C222 0.3(5) . . . . ?
C219 C220 C221 C224 -179.3(3) . . . . ?
C220 C221 C222 C217 -0.1(5) . . . . ?
C224 C221 C222 C217 179.5(3) . . . . ?
C218 C217 C222 C221 -0.3(5) . . . . ?
B200 C217 C222 C221 -174.5(3) . . . . ?
C220 C219 C223 F15 90.0(4) . . . . ?
C218 C219 C223 F15 -87.1(5) . . . . ?
C220 C219 C223 F13 -30.0(5) . . . . ?
C218 C219 C223 F13 152.9(3) . . . . ?
C220 C219 C223 F14 -150.0(4) . . . . ?
C218 C219 C223 F14 32.9(5) . . . . ?
C222 C221 C224 F16 167.4(5) . . . . ?
C220 C221 C224 F16 -13.0(6) . . . . ?
C222 C221 C224 F116 -45.7(7) . . . . ?
C220 C221 C224 F116 133.9(6) . . . . ?
C222 C221 C224 F17 40.4(6) . . . . ?
C220 C221 C224 F17 -140.0(5) . . . . ?
C222 C221 C224 F117 -169.1(5) . . . . ?
C220 C221 C224 F117 10.5(7) . . . . ?
C222 C221 C224 F118 73.1(6) . . . . ?
C220 C221 C224 F118 -107.3(6) . . . . ?
C222 C221 C224 F18 -74.1(5) . . . . ?
C220 C221 C224 F18 105.5(5) . . . . ?
C217 B200 C225 C230 -80.3(4) . . . . ?
C209 B200 C225 C230 154.4(3) . . . . ?
C201 B200 C225 C230 39.2(5) . . . . ?
C217 B200 C225 C226 93.4(4) . . . . ?
C209 B200 C225 C226 -31.9(5) . . . . ?
C201 B200 C225 C226 -147.0(3) . . . . ?
C230 C225 C226 C227 -1.2(5) . . . . ?
B200 C225 C226 C227 -175.3(3) . . . . ?
C225 C226 C227 C228 1.4(6) . . . . ?
C225 C226 C227 C231 -176.6(3) . . . . ?
C226 C227 C228 C229 -0.5(6) . . . . ?
C231 C227 C228 C229 177.6(4) . . . . ?
C227 C228 C229 C230 -0.6(6) . . . . ?
C227 C228 C229 C232 -179.5(4) . . . . ?
C228 C229 C230 C225 0.7(6) . . . . ?
C232 C229 C230 C225 179.6(3) . . . . ?
C226 C225 C230 C229 0.1(5) . . . . ?
B200 C225 C230 C229 174.3(3) . . . . ?
C228 C227 C231 F119 22.3(7) . . . . ?
C226 C227 C231 F119 -159.7(6) . . . . ?
C228 C227 C231 F120 -100.3(7) . . . . ?
C226 C227 C231 F120 77.7(7) . . . . ?
C228 C227 C231 F19 -174.8(5) . . . . ?
C226 C227 C231 F19 3.3(6) . . . . ?
C228 C227 C231 F20 61.7(6) . . . . ?
C226 C227 C231 F20 -120.3(5) . . . . ?
C228 C227 C231 F121 142.5(6) . . . . ?
C226 C227 C231 F121 -39.4(6) . . . . ?
C228 C227 C231 F21 -55.1(6) . . . . ?
C226 C227 C231 F21 122.9(5) . . . . ?
C228 C229 C232 F123 6.0(8) . . . . ?
C230 C229 C232 F123 -172.9(7) . . . . ?
C228 C229 C232 F23 161.6(7) . . . . ?
C230 C229 C232 F23 -17.3(8) . . . . ?
C228 C229 C232 F223 76.0(7) . . . . ?
C230 C229 C232 F223 -102.9(7) . . . . ?
C228 C229 C232 F224 -158.2(6) . . . . ?
C230 C229 C232 F224 22.9(7) . . . . ?
C228 C229 C232 F122 -122.8(6) . . . . ?
C230 C229 C232 F122 58.3(7) . . . . ?
C228 C229 C232 F24 -74.1(7) . . . . ?
C230 C229 C232 F24 107.0(6) . . . . ?
C228 C229 C232 F22 40.7(7) . . . . ?
C230 C229 C232 F22 -138.2(6) . . . . ?
C228 C229 C232 F222 -41.4(7) . . . . ?
C230 C229 C232 F222 139.7(6) . . . . ?
C228 C229 C232 F124 124.6(6) . . . . ?
C230 C229 C232 F124 -54.3(6) . . . . ?

_refine_diff_density_max         1.090
_refine_diff_density_min         -0.799
_refine_diff_density_rms         0.086

_shelxl_version_number           2014-3

_shelx_res_file                  
;
TITL pattpbar1 in P-1
CELL 0.71073  12.4936  13.3564  18.1519 102.657  92.361  90.845
ZERR    2.00   0.0025   0.0027   0.0036   0.030   0.030   0.030
LATT 1
SFAC C  H  B  F  P  Rh
UNIT 106 114 4 48 4 2
L.S. 50
ACTA
BOND $H
FMAP 2
PLAN 10
CONF
ISOR 0.01 C11A C12A C13A C14A C15A C16A C17A C18A
ISOR 0.01 C11B C12B C13B C14B C15B C16B C17B C18B
SIMU 0.01 C11A C12A C13A C14A C15A C16A C17A C18A
SIMU 0.01 C11B C12B C13B C14B C15B C16B C17B C18B
DFIX 1.54 C15B C18B
DFIX 1.54 C15B C17B
DFIX 1.54 C15B C16B
DFIX 1.54 C15A C18A
DFIX 1.54 C15A C17A
DFIX 1.54 C15A C16A
DFIX 1.54 C11B C14B
DFIX 1.54 C11B C13B
DFIX 1.54 C11B C12B
DFIX 1.54 C11A C14A
DFIX 1.54 C11A C13A
DFIX 1.54 C11A C12A
DFIX 1.81 P1B C15B
DFIX 1.81 P1B C11B
DFIX 1.81 P1A C15A
DFIX 1.81 P1A C11A
DFIX 1.44 Rh1 H1
ISOR 0.003 $F
SIMU 0.003 $F
SADI 0.01 C232 F22 C232 F23 C232 F24 C232 F122 C232 F123 C232 F124 =
          C232 F222 C232 F223 C232 F224
SADI 0.01 F22 F23 F23 F24 F24 F22 F122 F123 F123 F124 F124 F122 =
          F222 F223 F223 F224 F224 F222
SADI 0.01 C229 F22 C229 F23 C229 F24 C229 F122 C229 F123 C229 F124 =
          C229 F222 C229 F223 C229 F224
SADI 0.01 C227 F19 C227 F20 C227 F21 C227 F119 C227 F120 C227 F121
SADI 0.01 F19 F20 F20 F21 F21 F19 F119 F120 F120 F121 F121 F119
SADI 0.01 C231 F19 C231 F20 C231 F21 C231 F119 C231 F120 C231 F121
SADI 0.01 C221 F16 C221 F17 C221 F18 C221 F116 C221 F117 C221 F118
SADI 0.01 F16 F17 F17 F18 F18 F16 F116 F117 F117 F118 F118 F116
SADI 0.01 C224 F16 C224 F17 C224 F18 C224 F116 C224 F117 C224 F118
SADI 0.01 C213 F10 C213 F11 C213 F12 C213 F110 C213 F111 C213 F112
SADI 0.01 F10 F11 F11 F12 F12 F10 F110 F111 F111 F112 F112 F110
SADI 0.01 C216 F10 C216 F11 C216 F12 C216 F110 C216 F111 C216 F112
SADI 0.01 C205 F4 C205 F5 C205 F6 C205 F104 C205 F105 C205 F106
SADI 0.01 F4 F5 F5 F6 F6 F4 F104 F105 F105 F106 F106 F104
SADI 0.01 C208 F4 C208 F5 C208 F6 C208 F104 C208 F105 C208 F106
TEMP -123
WGHT    0.104200    6.818200
FVAR       0.21024   0.33992   0.58747   0.50770   0.57316   0.57457
RH1   6    0.592377    0.529553    0.739451    11.00000    0.03117    0.02883 =
         0.03346    0.00567    0.00127   -0.00038
C1    1    0.618976    0.689068    0.794657    11.00000    0.03906    0.02295 =
         0.04167    0.00273    0.00290   -0.00156
C2    1    0.713365    0.660942    0.751923    11.00000    0.03300    0.02661 =
         0.05833    0.01072    0.00772   -0.00169
C3    1    0.681467    0.632470    0.674714    11.00000    0.04406    0.03301 =
         0.04940    0.01226    0.01621    0.00358
C4    1    0.567158    0.644382    0.668215    11.00000    0.05114    0.02879 =
         0.04321    0.01380    0.00060    0.00283
C5    1    0.529411    0.682461    0.740814    11.00000    0.03340    0.02422 =
         0.05086    0.00848    0.00415    0.00482
C6    1    0.618654    0.733632    0.877479    11.00000    0.06327    0.03832 =
         0.04102   -0.00265   -0.00017   -0.00436
AFIX 137
H6A   2    0.680322    0.708860    0.902859    11.00000   -1.50000
H6B   2    0.552322    0.712647    0.897523    11.00000   -1.50000
H6C   2    0.623104    0.808683    0.886493    11.00000   -1.50000
AFIX   0
C7    1    0.826204    0.673352    0.785288    11.00000    0.03720    0.03759 =
         0.09578    0.01280   -0.00297   -0.00377
AFIX 137
H7A   2    0.872748    0.626583    0.752413    11.00000   -1.50000
H7B   2    0.827835    0.657265    0.835461    11.00000   -1.50000
H7C   2    0.851579    0.744296    0.789736    11.00000   -1.50000
AFIX   0
C8    1    0.753039    0.605877    0.608695    11.00000    0.08115    0.06304 =
         0.07366    0.02696    0.04326    0.01646
AFIX 137
H8A   2    0.757370    0.663830    0.583798    11.00000   -1.50000
H8B   2    0.723394    0.545271    0.572602    11.00000   -1.50000
H8C   2    0.824877    0.591242    0.626770    11.00000   -1.50000
AFIX   0
C9    1    0.502111    0.628809    0.595458    11.00000    0.08696    0.04853 =
         0.04689    0.01393   -0.00957    0.00729
AFIX 137
H9A   2    0.428112    0.610166    0.603741    11.00000   -1.50000
H9B   2    0.532559    0.573622    0.557994    11.00000   -1.50000
H9C   2    0.503013    0.692427    0.576936    11.00000   -1.50000
AFIX   0
C10   1    0.419303    0.718711    0.759026    11.00000    0.03795    0.04533 =
         0.07508    0.00511    0.00453    0.00734
AFIX 137
H10A  2    0.413082    0.789591    0.753059    11.00000   -1.50000
H10B  2    0.405699    0.715753    0.811302    11.00000   -1.50000
H10C  2    0.366755    0.674617    0.724686    11.00000   -1.50000
AFIX   0
H1    2    0.509400    0.503962    0.787704    11.00000    0.03329
PART 1
P1A   5    0.646958    0.392516    0.787989    21.00000    0.03479    0.03205 =
         0.04428    0.01351   -0.01240   -0.01131
C11A  1    0.786951    0.353511    0.775439    21.00000    0.05757    0.05192 =
         0.07304    0.01420   -0.00981    0.00397
C12A  1    0.801432    0.235441    0.760230    21.00000    0.06759    0.05852 =
         0.08959    0.00373   -0.01541    0.00406
AFIX 137
H12A  2    0.767526    0.203174    0.710929    21.00000   -1.50000
H12B  2    0.767886    0.208154    0.799833    21.00000   -1.50000
H12C  2    0.878011    0.220578    0.760342    21.00000   -1.50000
AFIX   0
C13A  1    0.865369    0.407594    0.841549    21.00000    0.05591    0.08449 =
         0.09347    0.01248   -0.02800   -0.00204
AFIX 137
H13A  2    0.939405    0.395857    0.826571    21.00000   -1.50000
H13B  2    0.853563    0.379492    0.886180    21.00000   -1.50000
H13C  2    0.852497    0.481474    0.853510    21.00000   -1.50000
AFIX   0
C14A  1    0.826052    0.384058    0.705055    21.00000    0.04901    0.04750 =
         0.07681    0.00008    0.00955    0.02179
AFIX 137
H14A  2    0.821719    0.458599    0.711098    21.00000   -1.50000
H14B  2    0.781103    0.349694    0.660987    21.00000   -1.50000
H14C  2    0.900538    0.363573    0.697712    21.00000   -1.50000
AFIX   0
C15A  1    0.602275    0.381379    0.882171    21.00000    0.05058    0.04958 =
         0.03326    0.01686   -0.01058   -0.00803
C16A  1    0.478218    0.384426    0.881605    21.00000    0.07204    0.06156 =
         0.03884    0.01585   -0.00577   -0.01199
AFIX 137
H16A  2    0.447826    0.321227    0.848977    21.00000   -1.50000
H16B  2    0.453945    0.443693    0.862346    21.00000   -1.50000
H16C  2    0.454483    0.390285    0.933134    21.00000   -1.50000
AFIX   0
C17A  1    0.638730    0.476627    0.943666    21.00000    0.06736    0.06018 =
         0.05321   -0.00332   -0.00598   -0.02236
AFIX 137
H17A  2    0.618211    0.539041    0.927128    21.00000   -1.50000
H17B  2    0.716739    0.476695    0.951968    21.00000   -1.50000
H17C  2    0.604346    0.474517    0.990881    21.00000   -1.50000
AFIX   0
C18A  1    0.641154    0.282990    0.904747    21.00000    0.07014    0.06523 =
         0.05492    0.03118   -0.01945   -0.01790
AFIX 137
H18A  2    0.604612    0.273785    0.949637    21.00000   -1.50000
H18B  2    0.718685    0.288737    0.915980    21.00000   -1.50000
H18C  2    0.624920    0.223805    0.862998    21.00000   -1.50000
AFIX   0
PART 2
P1B   5    0.661857    0.391151    0.774650   -21.00000    0.03655    0.03035 =
         0.04717    0.01230   -0.00596   -0.00462
C11B  1    0.799473    0.348145    0.746356   -21.00000    0.03569    0.03452 =
         0.07578    0.02002   -0.00150    0.00248
C12B  1    0.806525    0.229310    0.724608   -21.00000    0.06141    0.03847 =
         0.10295    0.01807    0.00536    0.01170
AFIX 137
H12D  2    0.880509    0.210411    0.713249   -21.00000   -1.50000
H12E  2    0.759278    0.202286    0.680008   -21.00000   -1.50000
H12F  2    0.784233    0.200296    0.766853   -21.00000   -1.50000
AFIX   0
C13B  1    0.884681    0.395317    0.807597   -21.00000    0.04451    0.05405 =
         0.11810    0.02401   -0.02874   -0.00493
AFIX 137
H13D  2    0.955625    0.372394    0.790927   -21.00000   -1.50000
H13E  2    0.870251    0.373432    0.854424   -21.00000   -1.50000
H13F  2    0.882736    0.470335    0.816658   -21.00000   -1.50000
AFIX   0
C14B  1    0.822048    0.386975    0.673903   -21.00000    0.03401    0.04360 =
         0.09209    0.01973    0.01576    0.00526
AFIX 137
H14D  2    0.814324    0.461589    0.683914   -21.00000   -1.50000
H14E  2    0.770927    0.354144    0.633047   -21.00000   -1.50000
H14F  2    0.895164    0.369739    0.658946   -21.00000   -1.50000
AFIX   0
C15B  1    0.634330    0.365901    0.869802   -21.00000    0.05645    0.04562 =
         0.04987    0.01164   -0.01380   -0.01047
C16B  1    0.512768    0.358251    0.879255   -21.00000    0.06918    0.04709 =
         0.03855    0.01280   -0.00673   -0.00881
AFIX 137
H16D  2    0.483310    0.295397    0.845642   -21.00000   -1.50000
H16E  2    0.478286    0.417977    0.866360   -21.00000   -1.50000
H16F  2    0.499341    0.356510    0.931777   -21.00000   -1.50000
AFIX   0
C17B  1    0.679007    0.458777    0.930496   -21.00000    0.08392    0.05464 =
         0.04573    0.01664   -0.01920   -0.01636
AFIX 137
H17D  2    0.663903    0.448287    0.980855   -21.00000   -1.50000
H17E  2    0.644797    0.521471    0.922788   -21.00000   -1.50000
H17F  2    0.756618    0.465398    0.926287   -21.00000   -1.50000
AFIX   0
C18B  1    0.682419    0.266893    0.884814   -21.00000    0.07823    0.04967 =
         0.06726    0.02897   -0.01935   -0.01062
AFIX 137
H18D  2    0.660395    0.256683    0.933896   -21.00000   -1.50000
H18E  2    0.760766    0.272220    0.885197   -21.00000   -1.50000
H18F  2    0.656828    0.208506    0.844943   -21.00000   -1.50000
AFIX   0
PART 0
B1    3    0.563881    0.346170    0.690483    11.00000    0.03592    0.03171 =
         0.04292    0.00172    0.00028    0.00073
H2    2    0.545602    0.434280    0.675067    11.00000    0.05262
H3    2    0.607054    0.302247    0.640670    11.00000    0.05609
P2    5    0.422944    0.284237    0.677159    11.00000    0.03750    0.03598 =
         0.03282    0.00747   -0.00417   -0.00663
C19   1    0.415368    0.157545    0.695130    11.00000    0.07926    0.04307 =
         0.06953    0.02148   -0.02318   -0.02291
AFIX 137
H19A  2    0.341608    0.130491    0.685122    11.00000   -1.50000
H19B  2    0.437114    0.160286    0.748041    11.00000   -1.50000
H19C  2    0.463244    0.112649    0.662043    11.00000   -1.50000
AFIX   0
C20   1    0.385891    0.269938    0.578452    11.00000    0.06196    0.07185 =
         0.03845    0.01464   -0.01093   -0.01779
AFIX 137
H20A  2    0.435653    0.223914    0.548013    11.00000   -1.50000
H20B  2    0.388964    0.337197    0.565224    11.00000   -1.50000
H20C  2    0.312884    0.240919    0.568379    11.00000   -1.50000
AFIX   0
C21   1    0.315936    0.356338    0.724952    11.00000    0.04200    0.07967 =
         0.06557    0.00140    0.00843   -0.00424
AFIX 137
H21A  2    0.247595    0.319439    0.709006    11.00000   -1.50000
H21B  2    0.313809    0.423906    0.712204    11.00000   -1.50000
H21C  2    0.328097    0.364955    0.779687    11.00000   -1.50000
AFIX   0
B200  3    0.086736    0.937841    0.746014    11.00000    0.02941    0.02654 =
         0.02244    0.00391    0.00209    0.00180
C201  1    0.162886    1.018781    0.808370    11.00000    0.02414    0.02878 =
         0.02361    0.00730    0.00457    0.00288
C202  1    0.266790    0.997589    0.829368    11.00000    0.03034    0.02825 =
         0.02406    0.00655    0.00589    0.00541
AFIX  43
H202  2    0.293353    0.931100    0.810223    11.00000   -1.20000
AFIX   0
C203  1    0.333207    1.069654    0.877155    11.00000    0.02566    0.03706 =
         0.02647    0.01107    0.00048    0.00270
C204  1    0.299044    1.167380    0.906764    11.00000    0.03299    0.03584 =
         0.02720    0.00508   -0.00386   -0.00172
AFIX  43
H204  2    0.344618    1.216749    0.939570    11.00000   -1.20000
AFIX   0
C205  1    0.194966    1.190886    0.886655    11.00000    0.03247    0.02693 =
         0.03610    0.00386   -0.00140    0.00386
C206  1    0.129660    1.118886    0.837988    11.00000    0.02530    0.03098 =
         0.02882    0.00748   -0.00122    0.00214
AFIX  43
H206  2    0.059947    1.137904    0.824164    11.00000   -1.20000
AFIX   0
C207  1    0.445692    1.043352    0.894405    11.00000    0.03111    0.04913 =
         0.03611    0.01336   -0.00098    0.00460
F1    4    0.489766    1.103371    0.956415    11.00000    0.04103    0.07339 =
         0.05210    0.00033   -0.01899    0.00810
F2    4    0.509212    1.052622    0.838029    11.00000    0.03355    0.10209 =
         0.05693    0.02920    0.01155    0.01865
F3    4    0.454695    0.946839    0.902432    11.00000    0.04880    0.05555 =
         0.08448    0.02411   -0.01800    0.01465
C208  1    0.154747    1.294957    0.917797    11.00000    0.04559    0.03320 =
         0.06674   -0.00599   -0.01410    0.00360
PART 1
F4    4    0.054206    1.293901    0.939997    31.00000    0.07743    0.05064 =
         0.07766    0.00558    0.03508    0.02474
F5    4    0.214395    1.353816    0.967962    31.00000    0.09255    0.05680 =
         0.10152   -0.02727   -0.02636    0.01344
F6    4    0.138079    1.346933    0.860556    31.00000    0.08880    0.04139 =
         0.09278    0.02319    0.01781    0.02746
PART 2
F104  4    0.225821    1.369630    0.913935   -31.00000    0.09216    0.03631 =
         0.08754    0.00344    0.02388    0.00168
F105  4    0.061596    1.316785    0.898787   -31.00000    0.08508    0.06301 =
         0.09788   -0.00124   -0.00830    0.03134
F106  4    0.154085    1.312142    0.996844   -31.00000    0.08749    0.05347 =
         0.06766   -0.00512    0.01711    0.02184
PART 0
C209  1    0.117761    0.967047    0.666357    11.00000    0.02714    0.02489 =
         0.02354    0.00177    0.00027   -0.00251
C210  1    0.069387    1.045478    0.638278    11.00000    0.03015    0.02757 =
         0.02716    0.00358    0.00043    0.00177
AFIX  43
H210  2    0.009057    1.077679    0.662652    11.00000   -1.20000
AFIX   0
C211  1    0.106128    1.078271    0.576002    11.00000    0.03560    0.02867 =
         0.02771    0.00604   -0.00196   -0.00443
C212  1    0.192387    1.031860    0.537392    11.00000    0.04051    0.04145 =
         0.02467    0.01045    0.00289   -0.00625
AFIX  43
H212  2    0.215982    1.052112    0.493620    11.00000   -1.20000
AFIX   0
C213  1    0.243213    0.954409    0.565147    11.00000    0.03198    0.04030 =
         0.02888    0.00780    0.00424    0.00011
C214  1    0.206650    0.923828    0.628045    11.00000    0.02840    0.03261 =
         0.02569    0.00643    0.00280    0.00096
AFIX  43
H214  2    0.243437    0.871404    0.645857    11.00000   -1.20000
AFIX   0
C215  1    0.054752    1.167493    0.551840    11.00000    0.04663    0.03649 =
         0.03320    0.00986   -0.00448   -0.00168
F7    4    0.076704    1.174806    0.482915    11.00000    0.14315    0.08672 =
         0.05899    0.04655    0.03041    0.05091
F8    4   -0.051102    1.164851    0.553363    11.00000    0.04850    0.06608 =
         0.11044    0.04638   -0.01859   -0.00046
F9    4    0.084574    1.255380    0.597657    11.00000    0.08148    0.03171 =
         0.09126    0.00758   -0.03276   -0.00104
C216  1    0.337555    0.903489    0.526910    11.00000    0.04837    0.08058 =
         0.04138    0.02193    0.02075    0.01492
PART 1
F10   4    0.364729    0.924245    0.465020    41.00000    0.07300    0.09197 =
         0.06663    0.02781    0.03617    0.02401
F11   4    0.424014    0.909110    0.574875    41.00000    0.04631    0.07534 =
         0.07423    0.00290    0.00435    0.01654
F12   4    0.321239    0.796369    0.508981    41.00000    0.06917    0.06795 =
         0.08561    0.00009    0.03614    0.02312
PART 2
F110  4    0.398540    0.857217    0.566328   -41.00000    0.07043    0.08051 =
         0.07712    0.02865    0.02155    0.03716
F111  4    0.310847    0.848440    0.459416   -41.00000    0.07325    0.08438 =
         0.07528   -0.01550    0.03101    0.01474
F112  4    0.403184    0.980089    0.509031   -41.00000    0.04894    0.08279 =
         0.07497    0.01414    0.02918    0.00039
PART 0
C217  1   -0.038993    0.951317    0.766752    11.00000    0.02727    0.02355 =
         0.02501    0.00461    0.00249    0.00113
C218  1   -0.125059    0.934174    0.713206    11.00000    0.03237    0.02552 =
         0.02278    0.00433    0.00281    0.00092
AFIX  43
H218  2   -0.110844    0.919367    0.660968    11.00000   -1.20000
AFIX   0
C219  1   -0.231521    0.938320    0.734761    11.00000    0.02504    0.02730 =
         0.03266    0.00978   -0.00130   -0.00005
C220  1   -0.255699    0.959006    0.809771    11.00000    0.02439    0.03583 =
         0.03521    0.01072    0.00585    0.00240
AFIX  43
H220  2   -0.328014    0.961832    0.824203    11.00000   -1.20000
AFIX   0
C221  1   -0.171365    0.975696    0.863992    11.00000    0.02900    0.03242 =
         0.02947    0.00701    0.00436    0.00118
C222  1   -0.065842    0.971912    0.842695    11.00000    0.02770    0.02853 =
         0.02470    0.00563    0.00059   -0.00121
AFIX  43
H222  2   -0.009925    0.983682    0.880888    11.00000   -1.20000
AFIX   0
C223  1   -0.321153    0.925196    0.676014    11.00000    0.03308    0.03669 =
         0.03632    0.01358   -0.00158   -0.00271
F13   4   -0.410914    0.887617    0.697971    11.00000    0.03187    0.07876 =
         0.04866    0.01829   -0.00517   -0.01379
F14   4   -0.298630    0.861431    0.611330    11.00000    0.04573    0.09070 =
         0.03329    0.00028   -0.00663   -0.00198
F15   4   -0.346676    1.012846    0.658096    11.00000    0.08021    0.05093 =
         0.10164    0.04135   -0.05198   -0.01177
C224  1   -0.192542    0.997313    0.946046    11.00000    0.03544    0.05995 =
         0.03092    0.00597    0.00726    0.00089
PART 1
F16   4   -0.292113    1.019350    0.962755    51.00000    0.04387    0.07877 =
         0.04185    0.00438    0.01751    0.01432
F17   4   -0.127803    1.068663    0.988461    51.00000    0.04965    0.08636 =
         0.03540   -0.00853    0.00519   -0.00912
F18   4   -0.170268    0.911027    0.973580    51.00000    0.06034    0.08007 =
         0.03825    0.02325    0.00519    0.00061
PART 2
F116  4   -0.134813    0.945396    0.986347   -51.00000    0.04783    0.08639 =
         0.03595    0.01724    0.00037    0.00242
F117  4   -0.295453    0.981579    0.959305   -51.00000    0.03965    0.06685 =
         0.03573    0.01183    0.01368   -0.00054
F118  4   -0.170213    1.097805    0.977640   -51.00000    0.06616    0.07072 =
         0.04540   -0.00506    0.01152   -0.00243
PART 0
C225  1    0.109343    0.817404    0.746211    11.00000    0.02368    0.02871 =
         0.02877    0.00572    0.00396    0.00024
C226  1    0.099271    0.739783    0.680399    11.00000    0.03186    0.03031 =
         0.03030    0.00468    0.00031   -0.00314
AFIX  43
H226  2    0.083921    0.758498    0.633583    11.00000   -1.20000
AFIX   0
C227  1    0.110710    0.636945    0.680592    11.00000    0.03430    0.02979 =
         0.04191    0.00184    0.00481   -0.00292
C228  1    0.130779    0.606067    0.747624    11.00000    0.04321    0.02594 =
         0.05151    0.00786    0.00875    0.00214
AFIX  43
H228  2    0.138163    0.535522    0.748109    11.00000   -1.20000
AFIX   0
C229  1    0.139817    0.680485    0.813902    11.00000    0.04747    0.03353 =
         0.03869    0.01302    0.00681    0.00519
C230  1    0.129891    0.784288    0.813208    11.00000    0.04071    0.02886 =
         0.02936    0.00727    0.00643    0.00463
AFIX  43
H230  2    0.137315    0.833801    0.859589    11.00000   -1.20000
AFIX   0
C231  1    0.105087    0.558382    0.608376    11.00000    0.06491    0.03123 =
         0.05023   -0.00068    0.00455   -0.00434
PART 1
F19   4    0.094368    0.593783    0.546758    61.00000    0.11752    0.05980 =
         0.05083   -0.00178   -0.00034   -0.00289
F20   4    0.026859    0.488633    0.604730    61.00000    0.07803    0.06024 =
         0.08062   -0.02153    0.00298   -0.02108
F21   4    0.193733    0.502368    0.599071    61.00000    0.09146    0.07630 =
         0.06966   -0.01794    0.00974    0.03009
PART 2
F119  4    0.083576    0.465446    0.615943   -61.00000    0.09969    0.05433 =
         0.08222   -0.00365   -0.00028   -0.00252
F120  4    0.193939    0.555581    0.572346   -61.00000    0.09538    0.08070 =
         0.06897   -0.01813    0.02463   -0.00330
F121  4    0.028984    0.580467    0.560717   -61.00000    0.08603    0.06620 =
         0.06366   -0.01874   -0.01325    0.00106
PART 0
C232  1    0.162272    0.648051    0.885795    11.00000    0.09668    0.03754 =
         0.05506    0.01957    0.00392    0.00895
PART 1
F22   4    0.236712    0.571344    0.877033    10.34000    0.07527    0.05184 =
         0.06190    0.03112   -0.00609    0.00392
F23   4    0.199465    0.720660    0.942589    10.34000    0.08699    0.07069 =
         0.05716    0.02633   -0.00682    0.00565
F24   4    0.074521    0.603179    0.908491    10.34000    0.08734    0.07606 =
         0.06346    0.03085    0.01449   -0.00061
PART 2
F122  4    0.087573    0.678537    0.937071    10.33000    0.08546    0.07233 =
         0.05601    0.03009    0.01342   -0.00555
F123  4    0.181798    0.550921    0.880754    10.33000    0.08745    0.06367 =
         0.07053    0.03276    0.00041    0.00726
F124  4    0.254858    0.701087    0.922005    10.33000    0.07786    0.06511 =
         0.04883    0.02870   -0.00680    0.00931
PART 3
F222  4    0.103147    0.559962    0.887979    10.33000    0.08606    0.06102 =
         0.06537    0.03027    0.00762   -0.00051
F223  4    0.263622    0.622431    0.897035    10.33000    0.08702    0.07856 =
         0.07004    0.03017   -0.00821    0.00878
F224  4    0.134311    0.715384    0.948086    10.33000    0.08022    0.06667 =
         0.05035    0.02645    0.00343   -0.00215
PART 0
HKLF 4

REM  pattpbar1 in P-1
REM R1 =  0.0571 for    9470 Fo > 4sig(Fo)  and  0.0917 for all   13438 data
REM   1019 parameters refined using    977 restraints

END

WGHT      0.0759      3.6001

REM Highest difference peak  1.090,  deepest hole -0.799,  1-sigma level  0.086
Q1    1   0.2480  1.3643  0.9347  11.00000  0.05    1.09
Q2    1   0.1566  0.5948  0.5502  11.00000  0.05    1.04
Q3    1  -0.0026  0.5406  0.5856  11.00000  0.05    0.88
Q4    1   0.1848  1.3322  1.0001  11.00000  0.05    0.88
Q5    1   0.3547  0.8033  0.5407  11.00000  0.05    0.84
Q6    1   0.1510  0.4623  0.6160  11.00000  0.05    0.76
Q7    1   0.0362  1.2921  0.9219  11.00000  0.05    0.75
Q8    1   0.0454  0.6015  0.5482  11.00000  0.05    0.73
Q9    1   0.0950  1.3267  0.8612  11.00000  0.05    0.68
Q10   1   0.3053  0.8867  0.4459  11.00000  0.05    0.67
;
_shelx_res_checksum              44363

_exptl_crystal_recrystallization_method 
'Re-crystallisation from solvent: Dichloromethane Pentane'
_chemical_properties_physical    
'Air-sensitive, Moisture-sensitive, Hygroscopic, Oxygen-sensitive'
